# Supplementary material for: Discovery of glycerol phosphate and an immunogenic glycan motif in rhamnose-rich polysaccharides of Streptococcus uberis
Source: Vet Res. 2025 Jul 7;56:139. doi: 10.1186/s13567-025-01574-0 (PMC12235971; doi:10.1186/s13567-025-01574-0)
Supplement: Supplementary file 2 — Additional file 2. Streptococcus uberis genomes. A list of Streptococcus uberis genomes and metadata collected from publicly available database. [file 13567_2025_1574_MOESM2_ESM.xlsx]

## Sheet: Streptococcus uberis genomes
Additional file 2 Streptococcus uberis genomes
Total biosamples			830 (829 from NCBI or PARTIC, one strain (strain 233) is sequenced by our lab)
Total genomes			826+1 (One BioSample has two ERR numbers)
Excluded genomes			43 genomes did not meet the quality control criteria and were excluded
			BioSample SAMN03093229 is from a Collection of Aquatic Important Microorganisms. Genome-based taxonomy showed that it was divergent from S .uberis and this genome was excluded.
			191 genomes from PRJEB2655 were excluded because these were duplicate sequencing runs for QC purposes
Genomes included in final analysis			592
Run	Sample	BioSample/PARTIC id	level	In/Ex	Strain name	Phenotype *	Host	Location	BioProject	year		Contigs	Total length	N50	GC%	ST (dataset=v220830)
#N/A	#N/A	SAMN14379611	Contigs		40717883	clinical mastitis	milk-cattle	Canada: Atlantic provinces	PRJNA612640	2008		17	1951707	976943	36.77	-
#N/A	#N/A	SAMN16448116	Contigs		GCPRG127	new case of clinical mastitis	milk-dairy cow	Australia: Queensland	PRJNA669385	2019		13	1909330	957515	36.36	-
#N/A	#N/A	SAMN16448115	Contigs		GCPRG126	new case of clinical mastitis	milk-dairy cow	Australia: Queensland	PRJNA669385	2019		17	1886974	250138	36.41	-
#N/A	#N/A	SAMN16448114	Contigs		GCPRG125	new case of clinical mastitis	milk-dairy cow	Australia: Queensland	PRJNA669385	2019		13	1894094	537193	36.33	-
#N/A	#N/A	SAMN16448113	Contigs		GCPRG124	new case of clinical mastitis	milk-dairy cow	Australia: Queensland	PRJNA669385	2019		22	1927632	241788	36.31	N10
#N/A	#N/A	SAMN16448112	Contigs		GCPRG123	new case of clinical mastitis	milk-dairy cow	Australia: Queensland	PRJNA669385	2019		16	1832592	312566	36.5	N10
#N/A	#N/A	SAMN16448111	Contigs		GCPRG122	new case of clinical mastitis	milk-dairy cow	Australia: Queensland	PRJNA669385	2019		16	1832555	312566	36.5	N10
#N/A	#N/A	SAMN16448110	Contigs		GCPRG121	new case of clinical mastitis	milk-dairy cow	Australia: ?	PRJNA669385	2019		18	1977432	460633	36.26	-
#N/A	#N/A	SAMN16448109	Contigs		GCPRG120	new case of clinical mastitis	milk-dairy cow	Australia: Victoria	PRJNA669385	2019		12	1844929	471259	36.35	-
#N/A	#N/A	SAMN16448108	Contigs		GCPRG119	new case of clinical mastitis	milk-dairy cow	Australia: Victoria	PRJNA669385	2019		11	1919457	394540	36.47	-
#N/A	#N/A	SAMN16448107	Contigs		GCPRG118	new case of clinical mastitis	milk-dairy cow	Australia: Victoria	PRJNA669385	2019		12	1926363	546252	36.25	-
#N/A	#N/A	SAMN16448106	Contigs		GCPRG117	new case of clinical mastitis	milk-dairy cow	Australia: ?	PRJNA669385	2019		13	1856167	503238	36.38	-
#N/A	#N/A	SAMN16448105	Contigs		GCPRG116	new case of clinical mastitis	milk-dairy cow	Australia: Victoria	PRJNA669385	2019		14	1967409	488361	36.21	-
#N/A	#N/A	SAMN16448104	Contigs		GCPRG115	new case of clinical mastitis	milk-dairy cow	Australia: Victoria	PRJNA669385	2019		12	1906743	506448	36.35	-
#N/A	#N/A	SAMN16448103	Contigs		GCPRG114	new case of clinical mastitis	milk-dairy cow	Australia: Queensland	PRJNA669385	2019		20	1984097	1013728	36.34	-
#N/A	#N/A	SAMN16448102	Contigs		GCPRG113	new case of clinical mastitis	milk-dairy cow	Australia: Queensland	PRJNA669385	2019		11	1938127	396987	36.45	425
#N/A	#N/A	SAMN16448101	Contigs		GCPRG112	new case of clinical mastitis	milk-dairy cow	Australia: Queensland	PRJNA669385	2019		15	2019389	585760	36.2	-
#N/A	#N/A	SAMN16448100	Contigs		GCPRG111	new case of clinical mastitis	milk-dairy cow	Australia: Queensland	PRJNA669385	2019		10	1927709	561853	36.46	-
#N/A	#N/A	SAMN16448099	Contigs		GCPRG110	new case of clinical mastitis	milk-dairy cow	Australia: Queensland	PRJNA669385	2019		10	1971757	526624	36.37	-
#N/A	#N/A	SAMN16448098	Contigs		GCPRG109	new case of clinical mastitis	milk-dairy cow	Australia: Victoria	PRJNA669385	2019		15	1899378	316617	36.45	-
#N/A	#N/A	SAMN16448097	Contigs		GCPRG108	new case of clinical mastitis	milk-dairy cow	Australia: Victoria	PRJNA669385	2019		9	1961274	543341	36.6	-
#N/A	#N/A	SAMN16448096	Contigs		GCPRG107	new case of clinical mastitis	milk-dairy cow	Australia: Victoria	PRJNA669385	2019		18	1879665	249341	36.24	-
#N/A	#N/A	SAMN16448095	Contigs		GCPRG106	new case of clinical mastitis	milk-dairy cow	Australia: Victoria	PRJNA669385	2019		10	1925541	438254	36.37	-
#N/A	#N/A	SAMN16448094	Contigs		GCPRG105	new case of clinical mastitis	milk-dairy cow	Australia: Victoria	PRJNA669385	2019		14	1883527	522073	36.32	-
#N/A	#N/A	SAMN16448093	Contigs		GCPRG104	new case of clinical mastitis	milk-dairy cow	Australia: Queensland	PRJNA669385	2019		15	1958229	547181	36.31	741
#N/A	#N/A	SAMN16448092	Contigs		GCPRG103	new case of clinical mastitis	milk-dairy cow	Australia: Queensland	PRJNA669385	2019		16	1914697	416682	36.37	-
#N/A	#N/A	SAMN16448091	Contigs		GCPRG102	new case of clinical mastitis	milk-dairy cow	Australia: Queensland	PRJNA669385	2019		12	1900760	428820	36.51	-
#N/A	#N/A	SAMN16448090	Contigs		GCPRG101	new case of clinical mastitis	milk-dairy cow	Australia: Queensland	PRJNA669385	2019		18	1938913	516589	36.11	-
#N/A	#N/A	SAMN13161449	Contigs		OLC4459-A21	clinical mastitis	milk-cow	Australia: Queensland dairy property	PRJNA580504	2017		59	1964244	88328	36.44	N9
#N/A	#N/A	SAMN13161448	Contigs		OLC4459-A20	clinical mastitis	milk-cow	Australia: Queensland dairy property	PRJNA580504	2017		28	1881812	204931	36.39	N16
#N/A	#N/A	SAMN13161447	Contigs		OLC4459-A19	clinical mastitis	milk-cow	Australia: Queensland dairy property	PRJNA580504	2017		41	1940638	126083	36.48	-
#N/A	#N/A	SAMN13161446	Contigs		OLC4459-A18	clinical mastitis	milk-cow	Australia: Queensland dairy property	PRJNA580504	2017		53	1913755	118968	36.42	N9
#N/A	#N/A	SAMN13161445	Contigs		OLC4459-A17	clinical mastitis	milk-cow	Australia: Queensland dairy property	PRJNA580504	2017		65	1956796	79888	36.46	N9
#N/A	#N/A	SAMN13161444	Contigs		OLC4459-A16	clinical mastitis	milk-cow	Australia: Queensland dairy property	PRJNA580504	2017		35	1935616	157097	36.34	N9
#N/A	#N/A	SAMN13161443	Contigs		OLC4459-A15	clinical mastitis	milk-cow	Australia: Queensland dairy property	PRJNA580504	2017		30	1913021	177499	36.39	N9
#N/A	#N/A	SAMN13161442	Contigs		OLC4459-A14	clinical mastitis	milk-cow	Australia: Queensland dairy property	PRJNA580504	2017		31	1883574	192851	36.39	N16
#N/A	#N/A	SAMN13161441	Contigs		OLC4459-A13	clinical mastitis	milk-cow	Australia: Queensland dairy property	PRJNA580504	2016		33	1921830	179280	36.41	-
#N/A	#N/A	SAMN13161440	Contigs		OLC4459-A12	clinical mastitis	milk-cow	Australia: Queensland dairy property	PRJNA580504	2016		28	1853794	207600	36.46	-
#N/A	#N/A	SAMN13161439	Contigs		OLC4459-A11	clinical mastitis	milk-cow	Australia: Queensland dairy property	PRJNA580504	2016		25	1918397	243917	36.31	-
#N/A	#N/A	SAMN13161438	Contigs		OLC4459-A10	clinical mastitis	milk-cow	Australia: Queensland dairy property	PRJNA580504	2016		35	1906144	195268	36.46	-
#N/A	#N/A	SAMN13161437	Contigs		OLC4459-A9	clinical mastitis	milk-cow	Australia: Queensland dairy property	PRJNA580504	2016		24	1925503	232734	36.37	N9
#N/A	#N/A	SAMN13161436	Contigs		OLC4459-A8	clinical mastitis	milk-cow	Australia: Queensland dairy property	PRJNA580504	2016		27	1925955	336332	36.36	N9
#N/A	#N/A	SAMN13161435	Contigs		OLC4459-A7	clinical mastitis	milk-cow	Australia: Queensland dairy property	PRJNA580504	2015		33	1965798	188164	36.32	190
#N/A	#N/A	SAMN13161434	Contigs		OLC4459-A6	clinical mastitis	milk-cow	Australia: Queensland dairy property	PRJNA580504	2014		46	1947012	106217	36.43	N9
#N/A	#N/A	SAMN13161433	Contigs		OLC4459-A5	clinical mastitis	milk-cow	Australia: Queensland dairy property	PRJNA580504	2014		34	1954110	207593	36.35	741
#N/A	#N/A	SAMN13161432	Contigs		OLC4459-A4	clinical mastitis	milk-cow	Australia: Queensland dairy property	PRJNA580504	2013		34	1930454	166172	36.37	-
#N/A	#N/A	SAMN13161431	Contigs		OLC4459-A3	clinical mastitis	milk-cow	Australia: Queensland dairy property	PRJNA580504	2013		35	1942257	237468	36.23	-
#N/A	#N/A	SAMN13161430	Contigs		OLC4459-A2	clinical mastitis	milk-cow	Australia: Queensland dairy property	PRJNA580504	2013		44	1965646	154397	36.41	N8
#N/A	#N/A	SAMN13161429	Contigs		OLC4459-A1	clinical mastitis	milk-cow	Australia: Queensland dairy property	PRJNA580504	2010		46	1967214	171193	36.41	N8
#N/A	#N/A	SAMEA3956095	Contigs		NCTC4674	mastitis	Homo sapiens	UK: London	PRJEB6403	1900/1932		1	2024265	2024265	36.53	-
#N/A	#N/A	SAMEA3871780	Contigs		NCTC3858	mastitis	cattle	Austria: Vienna	PRJEB6403	1900/1933		1	1975601	1975601	36.59	1210
#N/A	#N/A	SAMEA3138207	Contigs		0140J	clinical case of bovine mastitis	milk-cattle	UK	PRJNA353	1972		1	1852352	1852352	36.63	-
#N/A	#N/A	SAMEA3539722	Contigs		NCTC4673	could not find	Homo sapiens	UK: London	PRJEB6403	1900/1935		3	1985789	1955950	36.64	-
#N/A	#N/A	SAMEA3539721	Contigs		NCTC4672	could not find	Homo sapien	UK: London	PRJEB6403	1900/1932		3	1942125	1927579	36.72	-
#N/A	#N/A	SAMN07356854	Contigs		NZ01	clinical case of bovine mastitis	cattle	New Zealand: Palmerston North	PRJNA394615	2014		1	1863842	1863842	36.68	-
#N/A	#N/A	SAMN02570400	Contigs		6736	mastitis (sub-clinical)	milk-cow	UK	PRJNA234018	2002		22	1891043	348833	36.43	35
#N/A	#N/A	SAMN02570399	Contigs		B362	mastitis (sub-clinical)	milk-cow	UK	PRJNA234018	2000		20	1907850	995597	36.38	31
#N/A	#N/A	SAMN02570398	Contigs		6780	mastitis (clinical)	milk-cow	UK	PRJNA234018	2000		23	1959607	340886	36.47	-
#N/A	#N/A	SAMN02570397	Contigs		B190	mastitis (sub-clinical)	milk-cow	UK	PRJNA234018	2000		16	1880093	1043356	36.44	3
#N/A	#N/A	SAMN02570396	Contigs		C5388	mastitis (sub-clinical)	milk-cow	UK	PRJNA234018	2002		9	1836444	1030559	36.49	23
#N/A	#N/A	SAMN02570395	Contigs		C9359	mastitis (clinical)	milk-cow	UK	PRJNA234018	2002		9	1836758	1030658	36.49	23
#N/A	#N/A	SAMN02570394	Contigs		Ab71	mastitis (clinical)	milk-cow	UK	PRJNA234018	2002		11	1837601	425644	36.43	11
#N/A	#N/A	SAMN02570393	Contigs		C8329	mastitis (sub-clinical)	milk-cow	UK	PRJNA234018	2002		16	1922354	455310	36.59	7
#N/A	#N/A	SAMN02570392	Contigs		EF20/0145	mastitis (clinical)	milk-cow	UK	PRJNA234018	1970		11	1930735	1013731	36.28	55
#N/A	#N/A	SAMN02570391	Contigs		S6261	mastitis (clinical)	milk-cow	UK	PRJNA234018	2002		19	1865141	392850	36.49	-
#N/A	#N/A	SAMN02570390	Contigs		C5072	mastitis (clinical)	milk-cow	UK	PRJNA234018	2002		16	1905013	1021112	36.5	6
#N/A	#N/A	SAMN02570389	Contigs		C6344	mastitis (clinical)	milk-cow	UK	PRJNA234018	2002		12	1906154	459853	36.49	5
#N/A	#N/A	SAMN03093229	Contigs	Ex	CAIM 1894	could not find	Aquatic Microorganisms	Austria: Vienna	PRJNA263023	1993		66	2139275	91010	36.09	#N/A
ERR3344278	ERS3470724	SAMEA5666713	SRA	Ex	#N/A	#N/A	#N/A	#N/A	PRJEB32803	#N/A		1	<2000	<2000	>50%	#N/A
ERR3283637	ERS2883912	SAMEA5072544	SRA	Ex	#N/A	#N/A	#N/A	#N/A	PRJEB21680	#N/A		43	2088365	83993	39.53	#N/A
ERR1063808	ERS757962	SAMEA3462365	SRA		17150_7#95	clinical mastitis	milk-cow	New Zealand: North Island	PRJEB2655	2012-2014		17	2011455	269050	36.29	666
ERR1063807	ERS757961	SAMEA3462364	SRA		17150_7#94	clinical mastitis	milk-cow	New Zealand: North Island	PRJEB2655	2012-2014		14	1921670	486868	36.31	91
ERR1063806	ERS757960	SAMEA3462363	SRA		17150_7#93	clinical mastitis	milk-cow	New Zealand: North Island	PRJEB2655	2012-2014		17	1884729	395163	36.41	766
ERR1063805	ERS757959	SAMEA3462362	SRA		17150_7#92	clinical mastitis	milk-cow	New Zealand: North Island	PRJEB2655	2012-2014		25	1891049	202915	36.51	674
ERR1063804	ERS757958	SAMEA3462361	SRA		17150_7#91	clinical mastitis	milk-cow	New Zealand: North Island	PRJEB2655	2012-2014		15	1914342	268237	36.3	827
ERR1063803	ERS757957	SAMEA3462360	SRA		17150_7#90	clinical mastitis	milk-cow	New Zealand: North Island	PRJEB2655	2012-2014		10	1875132	488865	36.34	128
ERR1063802	ERS757956	SAMEA3462359	SRA		17150_7#89	clinical mastitis	milk-cow	New Zealand: North Island	PRJEB2655	2012-2014		16	1911094	299090	36.33	826
ERR1063801	ERS757955	SAMEA3462358	SRA		17150_7#88	clinical mastitis	milk-cow	New Zealand: North Island	PRJEB2655	2012-2014		18	2024534	318944	36.44	705
ERR1063800	ERS757954	SAMEA3462357	SRA		17150_7#87	clinical mastitis	milk-cow	New Zealand: North Island	PRJEB2655	2012-2014		13	1909413	348927	36.3	679
ERR1063799	ERS757953	SAMEA3462356	SRA		17150_7#86	clinical mastitis	milk-cow	New Zealand: North Island	PRJEB2655	2012-2014		12	1903453	476001	36.28	131
ERR1063798	ERS757952	SAMEA3462355	SRA		17150_7#85	clinical mastitis	milk-cow	New Zealand: North Island	PRJEB2655	2012-2014		15	1934128	255528	36.3	765
ERR1063797	ERS757951	SAMEA3462354	SRA		17150_7#84	clinical mastitis	milk-cow	New Zealand: North Island	PRJEB2655	2012-2014		23	1917524	236239	36.24	825
ERR1063796	ERS757950	SAMEA3462353	SRA		17150_7#83	clinical mastitis	milk-cow	New Zealand: North Island	PRJEB2655	2012-2014		22	1896490	305207	36.29	825
ERR1063795	ERS757949	SAMEA3462352	SRA		17150_7#82	clinical mastitis	milk-cow	New Zealand: North Island	PRJEB2655	2012-2014		18	1936116	359868	36.46	749
ERR1063794	ERS757948	SAMEA3462351	SRA		17150_7#81	clinical mastitis	milk-cow	New Zealand: North Island	PRJEB2655	2012-2014		20	2031957	330385	36.15	179
ERR1063793	ERS757947	SAMEA3462350	SRA		17150_7#80	clinical mastitis	milk-cow	New Zealand: North Island	PRJEB2655	2012-2014		16	1924423	320471	36.3	704
ERR1063792	ERS757946	SAMEA3462349	SRA		17150_7#79	clinical mastitis	milk-cow	New Zealand: North Island	PRJEB2655	2012-2014		19	1884631	157009	36.39	763
ERR1063791	ERS757945	SAMEA3462348	SRA		17150_7#78	clinical mastitis	milk-cow	New Zealand: North Island	PRJEB2655	2012-2014		19	1950944	409016	36.44	663
ERR1063790	ERS757944	SAMEA3462347	SRA		17150_7#77	clinical mastitis	milk-cow	New Zealand: North Island	PRJEB2655	2012-2014		22	1941809	242181	36.14	719
ERR1063789	ERS757943	SAMEA3462346	SRA		17150_7#76	clinical mastitis	milk-cow	New Zealand: North Island	PRJEB2655	2012-2014		22	1965473	455048	36.44	825
ERR1063788	ERS757942	SAMEA3462345	SRA		17150_7#75	clinical mastitis	milk-cow	New Zealand: North Island	PRJEB2655	2012-2014		14	1874700	261401	36.33	170
ERR1063787	ERS757941	SAMEA3462344	SRA		17150_7#74	clinical mastitis	milk-cow	New Zealand: North Island	PRJEB2655	2012-2014		15	1974720	347833	36.26	824
ERR1063786	ERS757940	SAMEA3462343	SRA		17150_7#73	clinical mastitis	milk-cow	New Zealand: North Island	PRJEB2655	2012-2014		25	1981678	234742	36.16	722
ERR1063785	ERS757939	SAMEA3462342	SRA	Ex	#N/A			#N/A	PRJEB2655			17	2059625	480463	37.31	#N/A
ERR1063784	ERS757938	SAMEA3462341	SRA		17150_7#71	clinical mastitis	milk-cow	New Zealand: North Island	PRJEB2655	2012-2014		17	1932390	328612	36.27	717
ERR1063783	ERS757937	SAMEA3462340	SRA		17150_7#70	clinical mastitis	milk-cow	New Zealand: North Island	PRJEB2655	2012-2014		14	1903775	423259	36.45	724
ERR1063782	ERS757936	SAMEA3462339	SRA		17150_7#69	clinical mastitis	milk-cow	New Zealand: North Island	PRJEB2655	2012-2014		17	1986494	235288	36.44	705
ERR1063781	ERS757935	SAMEA3462338	SRA		17150_7#68	clinical mastitis	milk-cow	New Zealand: North Island	PRJEB2655	2012-2014		23	1918802	420370	36.23	823
ERR1063780	ERS757934	SAMEA3462337	SRA		17150_7#67	clinical mastitis	milk-cow	New Zealand: North Island	PRJEB2655	2012-2014		11	1852138	429363	36.45	112
ERR1063779	ERS757933	SAMEA3462336	SRA	Ex	#N/A			#N/A	PRJEB2655			16	1934033	271272	36.46	#N/A
ERR1063778	ERS757932	SAMEA3462335	SRA		17150_7#65	clinical mastitis	milk-cow	New Zealand: North Island	PRJEB2655	2012-2014		11	1945769	380272	36.42	752
ERR1063777	ERS757931	SAMEA3462334	SRA		17150_7#64	clinical mastitis	milk-cow	New Zealand: North Island	PRJEB2655	2012-2014		12	2029174	513899	36.18	747
ERR1063776	ERS757930	SAMEA3462333	SRA		17150_7#63	clinical mastitis	milk-cow	New Zealand: North Island	PRJEB2655	2012-2014		19	1905503	419641	36.4	664
ERR1063775	ERS757929	SAMEA3462332	SRA		17150_7#62	clinical mastitis	milk-cow	New Zealand: North Island	PRJEB2655	2012-2014		11	1918226	402451	36.36	734
ERR1063774	ERS757928	SAMEA3462331	SRA		17150_7#61	clinical mastitis	milk-cow	New Zealand: North Island	PRJEB2655	2012-2014		18	1921447	425471	36.38	665
ERR1063773	ERS757927	SAMEA3462330	SRA		17150_7#60	clinical mastitis	milk-cow	New Zealand: North Island	PRJEB2655	2012-2014		14	1949309	431548	36.28	660
ERR1063772	ERS757926	SAMEA3462329	SRA		17150_7#59	clinical mastitis	milk-cow	New Zealand: North Island	PRJEB2655	2012-2014		18	1955692	281009	36.35	162
ERR1063771	ERS757925	SAMEA3462328	SRA		17150_7#58	clinical mastitis	milk-cow	New Zealand: North Island	PRJEB2655	2012-2014		14	1982209	408533	36.21	727
ERR1063770	ERS757924	SAMEA3462327	SRA		17150_7#57	clinical mastitis	milk-cow	New Zealand: North Island	PRJEB2655	2012-2014		13	1924012	356066	36.39	707
ERR1063769	ERS757923	SAMEA3462326	SRA		17150_7#56	clinical mastitis	milk-cow	New Zealand: North Island	PRJEB2655	2012-2014		14	1906147	317901	36.37	732
ERR1063768	ERS757922	SAMEA3462325	SRA		17150_7#55	clinical mastitis	milk-cow	New Zealand: North Island	PRJEB2655	2012-2014		12	1878762	238103	36.29	671
ERR1063767	ERS757921	SAMEA3462324	SRA		17150_7#54	clinical mastitis	milk-cow	New Zealand: North Island	PRJEB2655	2012-2014		15	1872044	452080	36.31	165
ERR1063766	ERS757920	SAMEA3462323	SRA		17150_7#53	clinical mastitis	milk-cow	New Zealand: North Island	PRJEB2655	2012-2014		15	1983000	277147	36.42	551
ERR1063765	ERS757919	SAMEA3462322	SRA		17150_7#52	clinical mastitis	milk-cow	New Zealand: North Island	PRJEB2655	2012-2014		13	1927815	233464	36.2	761
ERR1063764	ERS757918	SAMEA3462321	SRA		17150_7#51	clinical mastitis	milk-cow	New Zealand: North Island	PRJEB2655	2012-2014		16	1921601	419431	36.36	150
ERR1063763	ERS757917	SAMEA3462320	SRA		17150_7#50	clinical mastitis	milk-cow	New Zealand: North Island	PRJEB2655	2012-2014		13	1944046	382890	36.29	822
ERR1063762	ERS757916	SAMEA3462319	SRA	Ex	#N/A			#N/A	PRJEB2655			1085	1953551	2384	35.99	#N/A
ERR1063761	ERS757915	SAMEA3462318	SRA		17150_7#48	clinical mastitis	milk-cow	New Zealand: North Island	PRJEB2655	2012-2014		14	1965521	265964	36.2	412
ERR1063760	ERS757914	SAMEA3462317	SRA		17150_7#47	clinical mastitis	milk-cow	New Zealand: North Island	PRJEB2655	2012-2014		18	1924799	197479	36.31	551
ERR1063759	ERS757913	SAMEA3462316	SRA		17150_7#46	clinical mastitis	milk-cow	New Zealand: North Island	PRJEB2655	2012-2014		14	1910818	474144	36.27	706
ERR1063758	ERS757912	SAMEA3462315	SRA		17150_7#45	clinical mastitis	milk-cow	New Zealand: North Island	PRJEB2655	2012-2014		22	1943155	238691	36.22	150
ERR1063757	ERS757911	SAMEA3462314	SRA		17150_7#44	clinical mastitis	milk-cow	New Zealand: North Island	PRJEB2655	2012-2014		11	1875856	290635	36.45	821
ERR1063756	ERS757910	SAMEA3462313	SRA		17150_7#43	clinical mastitis	milk-cow	New Zealand: North Island	PRJEB2655	2012-2014		14	1967819	461113	36.32	819
ERR1063755	ERS757909	SAMEA3462312	SRA		17150_7#42	clinical mastitis	milk-cow	New Zealand: North Island	PRJEB2655	2012-2014		22	1935338	333682	36.31	728
ERR1063754	ERS757908	SAMEA3462311	SRA		17150_7#41	clinical mastitis	milk-cow	New Zealand: North Island	PRJEB2655	2012-2014		17	1901748	237076	36.44	650
ERR1063753	ERS757907	SAMEA3462310	SRA		17150_7#40	clinical mastitis	milk-cow	New Zealand: North Island	PRJEB2655	2012-2014		17	1853640	171473	36.35	820
ERR1063752	ERS757906	SAMEA3462309	SRA		17150_7#39	clinical mastitis	milk-cow	New Zealand: North Island	PRJEB2655	2012-2014		18	1899824	424859	36.42	713
ERR1063751	ERS757905	SAMEA3462308	SRA		17150_7#38	clinical mastitis	milk-cow	New Zealand: North Island	PRJEB2655	2012-2014		13	1967950	461129	36.32	819
ERR1063750	ERS757904	SAMEA3462307	SRA		17150_7#37	clinical mastitis	milk-cow	New Zealand: North Island	PRJEB2655	2012-2014		18	1925007	157283	36.46	129
ERR1063749	ERS757903	SAMEA3462306	SRA		17150_7#36	clinical mastitis	milk-cow	New Zealand: North Island	PRJEB2655	2012-2014		13	1851579	335104	36.45	818
ERR1063748	ERS757902	SAMEA3462305	SRA		17150_7#35	clinical mastitis	milk-cow	New Zealand: North Island	PRJEB2655	2012-2014		13	1918564	341057	36.35	750
ERR1063747	ERS757901	SAMEA3462304	SRA		17150_7#34	clinical mastitis	milk-cow	New Zealand: North Island	PRJEB2655	2012-2014		12	1906811	430382	36.34	769
ERR1063746	ERS757900	SAMEA3462303	SRA		17150_7#33	clinical mastitis	milk-cow	New Zealand: North Island	PRJEB2655	2012-2014		17	1817083	397204	36.44	760
ERR1063745	ERS757899	SAMEA3462302	SRA		17150_7#32	clinical mastitis	milk-cow	New Zealand: North Island	PRJEB2655	2012-2014		18	1926925	439346	36.23	817
ERR1063744	ERS757898	SAMEA3462301	SRA		17150_7#31	clinical mastitis	milk-cow	New Zealand: North Island	PRJEB2655	2012-2014		23	1948319	408719	36.31	673
ERR1063743	ERS757897	SAMEA3462300	SRA	Ex	#N/A			#N/A	PRJEB2655			16	1947750	348869	36.21	#N/A
ERR1063742	ERS757896	SAMEA3462299	SRA	Ex	#N/A			#N/A	PRJEB2655			16	1947888	348898	36.21	#N/A
ERR1063741	ERS757895	SAMEA3462298	SRA	Ex	#N/A			#N/A	PRJEB2655			16	1947559	348886	36.21	#N/A
ERR1063740	ERS757894	SAMEA3462297	SRA	Ex	#N/A			#N/A	PRJEB2655			16	1947773	348874	36.21	#N/A
ERR1063739	ERS757893	SAMEA3462296	SRA	Ex	#N/A			#N/A	PRJEB2655			14	1931993	407911	36.24	#N/A
ERR1063738	ERS757892	SAMEA3462295	SRA	Ex	#N/A			#N/A	PRJEB2655			14	1932518	407882	36.24	#N/A
ERR1063737	ERS757891	SAMEA3462294	SRA	Ex	#N/A			#N/A	PRJEB2655			14	1931966	407893	36.24	#N/A
ERR1063736	ERS757890	SAMEA3462293	SRA	Ex	#N/A			#N/A	PRJEB2655			14	1932369	407909	36.24	#N/A
ERR1063735	ERS757889	SAMEA3462292	SRA	Ex	#N/A			#N/A	PRJEB2655			14	1932365	407901	36.24	#N/A
ERR1063734	ERS757888	SAMEA3462291	SRA	Ex	#N/A			#N/A	PRJEB2655			14	1931967	407897	36.24	#N/A
ERR1063733	ERS757887	SAMEA3462290	SRA	Ex	#N/A			#N/A	PRJEB2655			15	1932459	407909	36.24	#N/A
ERR1063732	ERS757886	SAMEA3462289	SRA	Ex	#N/A			#N/A	PRJEB2655			14	1932553	407897	36.24	#N/A
ERR1063731	ERS757885	SAMEA3462288	SRA	Ex	#N/A			#N/A	PRJEB2655			14	1932329	407887	36.24	#N/A
ERR1063730	ERS757884	SAMEA3462287	SRA	Ex	#N/A			#N/A	PRJEB2655			12	1878419	237885	36.29	#N/A
ERR1063729	ERS757883	SAMEA3462286	SRA	Ex	#N/A			#N/A	PRJEB2655			12	1878648	238103	36.29	#N/A
ERR1063728	ERS757882	SAMEA3462285	SRA	Ex	#N/A			#N/A	PRJEB2655			12	1878418	237885	36.29	#N/A
ERR1063727	ERS757881	SAMEA3462284	SRA	Ex	#N/A			#N/A	PRJEB2655			12	1878637	238103	36.29	#N/A
ERR1063726	ERS757880	SAMEA3462283	SRA	Ex	#N/A			#N/A	PRJEB2655			13	1878376	237885	36.29	#N/A
ERR1063725	ERS757879	SAMEA3462282	SRA	Ex	#N/A			#N/A	PRJEB2655			12	1878419	237885	36.29	#N/A
ERR1063724	ERS757878	SAMEA3462281	SRA	Ex	#N/A			#N/A	PRJEB2655			14	1878375	178639	36.29	#N/A
ERR1063723	ERS757877	SAMEA3462280	SRA	Ex	#N/A			#N/A	PRJEB2655			12	1878648	238103	36.29	#N/A
ERR1063711	ERS746104	SAMEA3448520	SRA	Ex	#N/A			#N/A	PRJEB2655			15	1871826	452080	36.31	#N/A
ERR1063710	ERS746103	SAMEA3448519	SRA	Ex	#N/A			#N/A	PRJEB2655			15	1872044	452080	36.31	#N/A
ERR1063709	ERS746102	SAMEA3448518	SRA	Ex	#N/A			#N/A	PRJEB2655			14	1871998	495448	36.31	#N/A
ERR1063708	ERS746101	SAMEA3448517	SRA	Ex	#N/A			#N/A	PRJEB2655			15	1871955	237990	36.31	#N/A
ERR1063707	ERS746100	SAMEA3448516	SRA	Ex	#N/A			#N/A	PRJEB2655			16	1947724	348874	36.21	#N/A
ERR1063706	ERS746099	SAMEA3448515	SRA	Ex	#N/A			#N/A	PRJEB2655			16	1948043	348890	36.21	#N/A
ERR1063705	ERS746098	SAMEA3448514	SRA	Ex	#N/A			#N/A	PRJEB2655			16	1947777	348878	36.21	#N/A
ERR1063704	ERS746097	SAMEA3448513	SRA	Ex	#N/A			#N/A	PRJEB2655			17	1947669	234830	36.21	#N/A
ERR1063703	ERS746096	SAMEA3448512	SRA	Ex	#N/A			#N/A	PRJEB2655			16	1947709	348868	36.21	#N/A
ERR1063702	ERS746095	SAMEA3448511	SRA	Ex	#N/A			#N/A	PRJEB2655			16	1947701	348866	36.21	#N/A
ERR1063701	ERS746094	SAMEA3448510	SRA	Ex	#N/A			#N/A	PRJEB2655			15	1920725	162244	36.44	#N/A
ERR1063700	ERS746093	SAMEA3448509	SRA	Ex	#N/A			#N/A	PRJEB2655			14	1920752	410639	36.44	#N/A
ERR1063699	ERS746092	SAMEA3448508	SRA	Ex	#N/A			#N/A	PRJEB2655			14	1920766	410639	36.44	#N/A
ERR1063698	ERS746091	SAMEA3448507	SRA	Ex	#N/A			#N/A	PRJEB2655			15	1920715	410639	36.43	#N/A
ERR1063697	ERS746090	SAMEA3448506	SRA	Ex	#N/A			#N/A	PRJEB2655			15	1920714	162244	36.44	#N/A
ERR1063696	ERS746089	SAMEA3448505	SRA	Ex	#N/A			#N/A	PRJEB2655			14	1920759	410639	36.44	#N/A
ERR1063695	ERS746088	SAMEA3448504	SRA	Ex	#N/A			#N/A	PRJEB2655			14	1920775	410639	36.44	#N/A
ERR1063694	ERS746087	SAMEA3448503	SRA	Ex	#N/A			#N/A	PRJEB2655			14	1920768	410639	36.44	#N/A
ERR1063693	ERS746086	SAMEA3448502	SRA	Ex	#N/A			#N/A	PRJEB2655			14	1920753	410639	36.44	#N/A
ERR1063692	ERS746085	SAMEA3448501	SRA	Ex	#N/A			#N/A	PRJEB2655			14	1920767	410639	36.44	#N/A
ERR1063691	ERS746084	SAMEA3448500	SRA	Ex	#N/A			#N/A	PRJEB2655			15	1920732	410639	36.44	#N/A
ERR1063690	ERS746083	SAMEA3448499	SRA	Ex	#N/A			#N/A	PRJEB2655			15	1920718	410639	36.44	#N/A
ERR1063689	ERS746082	SAMEA3448498	SRA	Ex	#N/A			#N/A	PRJEB2655			14	1920733	410639	36.43	#N/A
ERR1063688	ERS746081	SAMEA3448497	SRA	Ex	#N/A			#N/A	PRJEB2655			14	1920762	410639	36.44	#N/A
ERR1063687	ERS746080	SAMEA3448496	SRA	Ex	#N/A			#N/A	PRJEB2655			14	1921213	411116	36.44	#N/A
ERR1063686	ERS746079	SAMEA3448495	SRA	Ex	#N/A			#N/A	PRJEB2655			14	1920765	410639	36.44	#N/A
ERR1063685	ERS746078	SAMEA3448494	SRA	Ex	#N/A			#N/A	PRJEB2655			14	1920755	410639	36.44	#N/A
ERR1063684	ERS746077	SAMEA3448493	SRA	Ex	#N/A			#N/A	PRJEB2655			15	1920734	410639	36.44	#N/A
ERR1063683	ERS746076	SAMEA3448492	SRA	Ex	#N/A			#N/A	PRJEB2655			14	1920772	410639	36.44	#N/A
ERR1063682	ERS746075	SAMEA3448491	SRA	Ex	#N/A			#N/A	PRJEB2655			15	1920716	284662	36.43	#N/A
ERR1063681	ERS746074	SAMEA3448490	SRA	Ex	#N/A			#N/A	PRJEB2655			26	1974710	234743	36.19	#N/A
ERR1063680	ERS746073	SAMEA3448489	SRA	Ex	#N/A			#N/A	PRJEB2655			28	1977064	234743	36.19	#N/A
ERR1063679	ERS746072	SAMEA3448488	SRA	Ex	#N/A			#N/A	PRJEB2655			28	1975894	234743	36.2	#N/A
ERR1063678	ERS746071	SAMEA3448487	SRA	Ex	#N/A			#N/A	PRJEB2655			26	1975689	273013	36.19	#N/A
ERR1063677	ERS746070	SAMEA3448486	SRA	Ex	#N/A			#N/A	PRJEB2655			26	1974930	234743	36.19	#N/A
ERR1063676	ERS746069	SAMEA3448485	SRA	Ex	#N/A			#N/A	PRJEB2655			26	1977502	273013	36.2	#N/A
ERR1063675	ERS746068	SAMEA3448484	SRA	Ex	#N/A			#N/A	PRJEB2655			26	1975490	234743	36.2	#N/A
ERR1063674	ERS746067	SAMEA3448483	SRA	Ex	#N/A			#N/A	PRJEB2655			29	1977689	234743	36.2	#N/A
ERR1063673	ERS746066	SAMEA3448482	SRA	Ex	#N/A			#N/A	PRJEB2655			30	1976343	182098	36.21	#N/A
ERR1063672	ERS746065	SAMEA3448481	SRA	Ex	#N/A			#N/A	PRJEB2655			27	1977923	234743	36.2	#N/A
ERR1063671	ERS746064	SAMEA3448480	SRA	Ex	#N/A			#N/A	PRJEB2655			27	1979603	270801	36.16	#N/A
ERR1063670	ERS746063	SAMEA3448479	SRA	Ex	#N/A			#N/A	PRJEB2655			27	1980189	234689	36.17	#N/A
ERR1063669	ERS746062	SAMEA3448478	SRA	Ex	#N/A			#N/A	PRJEB2655			30	1979975	234689	36.16	#N/A
ERR1063668	ERS746061	SAMEA3448477	SRA	Ex	#N/A			#N/A	PRJEB2655			27	1980589	182197	36.17	#N/A
ERR1063667	ERS746060	SAMEA3448476	SRA	Ex	#N/A			#N/A	PRJEB2655			27	1982379	270801	36.17	#N/A
ERR1063666	ERS746059	SAMEA3448475	SRA	Ex	#N/A			#N/A	PRJEB2655			28	1980896	234689	36.17	#N/A
ERR1063665	ERS746058	SAMEA3448474	SRA	Ex	#N/A			#N/A	PRJEB2655			28	1981529	270801	36.17	#N/A
ERR1063664	ERS746057	SAMEA3448473	SRA	Ex	#N/A			#N/A	PRJEB2655			25	1978502	270801	36.16	#N/A
ERR1063663	ERS746056	SAMEA3448472	SRA	Ex	#N/A			#N/A	PRJEB2655			25	1980738	234689	36.17	#N/A
ERR1063662	ERS746055	SAMEA3448471	SRA	Ex	#N/A			#N/A	PRJEB2655			27	1981988	234689	36.17	#N/A
ERR1063661	ERS746054	SAMEA3448470	SRA	Ex	#N/A			#N/A	PRJEB2655			13	1921113	317953	36.34	#N/A
ERR1063660	ERS746053	SAMEA3448469	SRA	Ex	#N/A			#N/A	PRJEB2655			13	1920617	317938	36.34	#N/A
ERR1063659	ERS746052	SAMEA3448468	SRA	Ex	#N/A			#N/A	PRJEB2655			15	1919953	317933	36.34	#N/A
ERR1063658	ERS746051	SAMEA3448467	SRA	Ex	#N/A			#N/A	PRJEB2655			15	1920108	317947	36.34	#N/A
ERR1063657	ERS746050	SAMEA3448466	SRA	Ex	#N/A			#N/A	PRJEB2655			15	1919828	317931	36.34	#N/A
ERR1063656	ERS746049	SAMEA3448465	SRA	Ex	#N/A			#N/A	PRJEB2655			13	1920517	317944	36.34	#N/A
ERR1063655	ERS746048	SAMEA3448464	SRA	Ex	#N/A			#N/A	PRJEB2655			14	1920365	317942	36.34	#N/A
ERR1063654	ERS746047	SAMEA3448463	SRA	Ex	#N/A			#N/A	PRJEB2655			15	1919919	317947	36.34	#N/A
ERR1063653	ERS746046	SAMEA3448462	SRA	Ex	#N/A			#N/A	PRJEB2655			14	1920435	317930	36.34	#N/A
ERR1063652	ERS746045	SAMEA3448461	SRA	Ex	#N/A			#N/A	PRJEB2655			13	1920279	317939	36.34	#N/A
ERR1063651	ERS746044	SAMEA3448460	SRA	Ex	#N/A			#N/A	PRJEB2655			15	1921457	317962	36.34	#N/A
ERR1063650	ERS746043	SAMEA3448459	SRA	Ex	#N/A			#N/A	PRJEB2655			14	1921656	317949	36.34	#N/A
ERR1063649	ERS746042	SAMEA3448458	SRA	Ex	#N/A			#N/A	PRJEB2655			15	1906175	317901	36.37	#N/A
ERR1063648	ERS746041	SAMEA3448457	SRA	Ex	#N/A			#N/A	PRJEB2655			14	1906107	317901	36.37	#N/A
ERR1063647	ERS746040	SAMEA3448456	SRA	Ex	#N/A			#N/A	PRJEB2655			13	1906491	317901	36.37	#N/A
ERR1063646	ERS746039	SAMEA3448455	SRA	Ex	#N/A			#N/A	PRJEB2655			14	1906705	281064	36.37	#N/A
ERR1063645	ERS746038	SAMEA3448454	SRA	Ex	#N/A			#N/A	PRJEB2655			12	1878648	238103	36.29	#N/A
ERR1063644	ERS746037	SAMEA3448453	SRA	Ex	#N/A			#N/A	PRJEB2655			12	1878419	237885	36.29	#N/A
ERR1063643	ERS746036	SAMEA3448452	SRA	Ex	#N/A			#N/A	PRJEB2655			13	1878612	238103	36.29	#N/A
ERR1063642	ERS746035	SAMEA3448451	SRA	Ex	#N/A			#N/A	PRJEB2655			12	1878626	238103	36.29	#N/A
ERR1063641	ERS746034	SAMEA3448450	SRA	Ex	#N/A			#N/A	PRJEB2655			12	1878419	237885	36.29	#N/A
ERR1063640	ERS746033	SAMEA3448449	SRA	Ex	#N/A			#N/A	PRJEB2655			12	1878677	238103	36.29	#N/A
ERR1063639	ERS746032	SAMEA3448448	SRA	Ex	#N/A			#N/A	PRJEB2655			12	1878430	237885	36.29	#N/A
ERR1063638	ERS746031	SAMEA3448447	SRA	Ex	#N/A			#N/A	PRJEB2655			13	1878376	237885	36.29	#N/A
ERR1063637	ERS746030	SAMEA3448446	SRA	Ex	#N/A			#N/A	PRJEB2655			12	1878545	237885	36.29	#N/A
ERR1063636	ERS746029	SAMEA3448445	SRA	Ex	#N/A			#N/A	PRJEB2655			10	1879264	251780	36.29	#N/A
ERR1063635	ERS746028	SAMEA3448444	SRA	Ex	#N/A			#N/A	PRJEB2655			15	1871683	451684	36.31	#N/A
ERR1063634	ERS746027	SAMEA3448443	SRA	Ex	#N/A			#N/A	PRJEB2655			15	1871648	451684	36.31	#N/A
ERR1063633	ERS746026	SAMEA3448442	SRA	Ex	#N/A			#N/A	PRJEB2655			15	1871648	451684	36.31	#N/A
ERR1063632	ERS746025	SAMEA3448441	SRA	Ex	#N/A			#N/A	PRJEB2655			15	1871648	451684	36.31	#N/A
ERR1063631	ERS746024	SAMEA3448440	SRA	Ex	#N/A			#N/A	PRJEB2655			15	1871648	451684	36.31	#N/A
ERR1063630	ERS746023	SAMEA3448439	SRA	Ex	#N/A			#N/A	PRJEB2655			15	1871430	451684	36.31	#N/A
ERR1063629	ERS746022	SAMEA3448438	SRA	Ex	#N/A			#N/A	PRJEB2655			15	1871648	451684	36.31	#N/A
ERR1063628	ERS746021	SAMEA3448437	SRA	Ex	#N/A			#N/A	PRJEB2655			15	1871430	451684	36.31	#N/A
ERR1063627	ERS746020	SAMEA3448436	SRA	Ex	#N/A			#N/A	PRJEB2655			15	1871648	451684	36.31	#N/A
ERR1063626	ERS746019	SAMEA3448435	SRA	Ex	#N/A			#N/A	PRJEB2655			15	1871465	451684	36.31	#N/A
ERR1243112	ERS902629	SAMEA3595480	SRA	Ex	#N/A			#N/A	PRJEB2655			17	1879958	440625	36.36	#N/A
ERR1243111	ERS902628	SAMEA3595479	SRA		18274_6#88	clinical mastitis	milk-cow	New Zealand: South Island	PRJEB2655	2011-2012		13	1879125	323831	36.51	654
ERR1243110	ERS902627	SAMEA3595478	SRA		18274_6#87	clinical mastitis	milk-cow	New Zealand: South Island	PRJEB2655	2011-2012		12	1909367	534475	36.36	184
ERR1243109	ERS902626	SAMEA3595477	SRA		18274_6#86	clinical mastitis	milk-cow	New Zealand: South Island	PRJEB2655	2011-2012		12	1938520	529228	36.35	184
ERR1243108	ERS902625	SAMEA3595476	SRA		18274_6#85	clinical mastitis	milk-cow	New Zealand: South Island	PRJEB2655	2011-2012		14	1909741	317950	36.39	846
ERR1243107	ERS902624	SAMEA3595475	SRA	Ex	#N/A			#N/A	PRJEB2655			16	1926408	421609	36.37	#N/A
ERR1243106	ERS902623	SAMEA3595474	SRA		18274_6#83	clinical mastitis	milk-cow	New Zealand: South Island	PRJEB2655	2011-2012		17	1860989	181754	36.38	760
ERR1243105	ERS902622	SAMEA3595473	SRA		18274_6#82	clinical mastitis	milk-cow	New Zealand: South Island	PRJEB2655	2011-2012		19	1883431	171279	36.35	848
ERR1243104	ERS902621	SAMEA3595472	SRA		18274_6#81	clinical mastitis	milk-cow	New Zealand: South Island	PRJEB2655	2011-2012		14	1894387	424440	36.33	734
ERR1243103	ERS902620	SAMEA3595471	SRA		18274_6#80	clinical mastitis	milk-cow	New Zealand: South Island	PRJEB2655	2011-2012		16	1880420	440982	36.36	696
ERR1243102	ERS902619	SAMEA3595470	SRA		18274_6#79	clinical mastitis	milk-cow	New Zealand: South Island	PRJEB2655	2011-2012		8	1851794	492689	36.34	738
ERR1243101	ERS902618	SAMEA3595469	SRA		18274_6#78	clinical mastitis	milk-cow	New Zealand: South Island	PRJEB2655	2011-2012		16	1870283	246388	36.57	642
ERR1243100	ERS902617	SAMEA3595468	SRA		18274_6#77	clinical mastitis	milk-cow	New Zealand: South Island	PRJEB2655	2011-2012		16	1862387	231464	36.34	759
ERR1243099	ERS902616	SAMEA3595467	SRA		18274_6#76	clinical mastitis	milk-cow	New Zealand: South Island	PRJEB2655	2011-2012		12	1859111	483533	36.37	679
ERR1243098	ERS902615	SAMEA3595466	SRA		18274_6#75	clinical mastitis	milk-cow	New Zealand: South Island	PRJEB2655	2011-2012		21	1976723	234861	36.21	845
ERR1243097	ERS902614	SAMEA3595465	SRA		18274_6#74	clinical mastitis	milk-cow	New Zealand: South Island	PRJEB2655	2011-2012		11	1907550	413711	36.36	697
ERR1243096	ERS902613	SAMEA3595464	SRA		18274_6#73	clinical mastitis	milk-cow	New Zealand: South Island	PRJEB2655	2011-2012		16	1827371	342849	36.51	711
ERR1243095	ERS902612	SAMEA3595463	SRA		18274_6#72	clinical mastitis	milk-cow	New Zealand: South Island	PRJEB2655	2011-2012		11	1884671	398256	36.49	833
ERR1243094	ERS902611	SAMEA3595462	SRA		18274_6#71	clinical mastitis	milk-cow	New Zealand: South Island	PRJEB2655	2011-2012		13	1885726	231462	36.4	759
ERR1243093	ERS902610	SAMEA3595461	SRA		18274_6#70	clinical mastitis	milk-cow	New Zealand: South Island	PRJEB2655	2011-2012		13	1865033	519285	36.47	682
ERR1243092	ERS902609	SAMEA3595460	SRA		18274_6#69	clinical mastitis	milk-cow	New Zealand: South Island	PRJEB2655	2011-2012		12	1890790	483255	36.37	767
ERR1243091	ERS902608	SAMEA3595459	SRA		18274_6#68	clinical mastitis	milk-cow	New Zealand: South Island	PRJEB2655	2011-2012		12	1872009	397324	36.35	112
ERR1243090	ERS902607	SAMEA3595458	SRA		18274_6#67	clinical mastitis	milk-cow	New Zealand: South Island	PRJEB2655	2011-2012		16	1908681	414042	36.28	719
ERR1243089	ERS902606	SAMEA3595457	SRA		18274_6#66	clinical mastitis	milk-cow	New Zealand: South Island	PRJEB2655	2011-2012		14	1884762	404158	36.42	184
ERR1243088	ERS902605	SAMEA3595456	SRA		18274_6#65	clinical mastitis	milk-cow	New Zealand: South Island	PRJEB2655	2011-2012		11	1895129	481763	36.21	721
ERR1243087	ERS902604	SAMEA3595455	SRA		18274_6#64	clinical mastitis	milk-cow	New Zealand: South Island	PRJEB2655	2011-2012		17	1867532	375589	36.39	696
ERR1243086	ERS902603	SAMEA3595454	SRA		18274_6#63	clinical mastitis	milk-cow	New Zealand: South Island	PRJEB2655	2011-2012		14	1891947	241528	36.4	184
ERR1243085	ERS902602	SAMEA3595453	SRA		18274_6#62	clinical mastitis	milk-cow	New Zealand: South Island	PRJEB2655	2011-2012		14	1857515	255182	36.33	844
ERR1243084	ERS902601	SAMEA3595452	SRA		18274_6#61	clinical mastitis	milk-cow	New Zealand: South Island	PRJEB2655	2011-2012		17	1825021	416933	36.39	738
ERR1243083	ERS902600	SAMEA3595451	SRA		18274_6#60	clinical mastitis	milk-cow	New Zealand: South Island	PRJEB2655	2011-2012		13	1878591	232273	36.28	832
ERR1243082	ERS902599	SAMEA3595450	SRA		18274_6#59	clinical mastitis	milk-cow	New Zealand: South Island	PRJEB2655	2011-2012		14	1818802	401663	36.44	834
ERR1243081	ERS902598	SAMEA3595449	SRA		18274_6#58	clinical mastitis	milk-cow	New Zealand: South Island	PRJEB2655	2011-2012		17	1923360	178388	36.35	184
ERR1243080	ERS902597	SAMEA3595448	SRA		18274_6#57	clinical mastitis	milk-cow	New Zealand: South Island	PRJEB2655	2011-2012		14	1831828	401667	36.41	834
ERR1243079	ERS902596	SAMEA3595447	SRA		18274_6#56	clinical mastitis	milk-cow	New Zealand: South Island	PRJEB2655	2011-2012		16	1950292	539344	36.27	184
ERR1243078	ERS902595	SAMEA3595446	SRA		18274_6#55	clinical mastitis	milk-cow	New Zealand: South Island	PRJEB2655	2011-2012		13	1848644	492664	36.42	762
ERR1243077	ERS902594	SAMEA3595445	SRA		18274_6#54	clinical mastitis	milk-cow	New Zealand: South Island	PRJEB2655	2011-2012		9	1791364	466333	36.46	849
ERR1243076	ERS902593	SAMEA3595444	SRA		18274_6#53	clinical mastitis	milk-cow	New Zealand: South Island	PRJEB2655	2011-2012		15	1867808	254154	36.41	736
ERR1243075	ERS902592	SAMEA3595443	SRA		18274_6#52	clinical mastitis	milk-cow	New Zealand: South Island	PRJEB2655	2011-2012		11	1905808	539287	36.36	184
ERR1243074	ERS902591	SAMEA3595442	SRA		18274_6#51	clinical mastitis	milk-cow	New Zealand: South Island	PRJEB2655	2011-2012		15	1881829	440506	36.36	696
ERR1243073	ERS902590	SAMEA3595441	SRA		18274_6#50	clinical mastitis	milk-cow	New Zealand: South Island	PRJEB2655	2011-2012		14	1965331	394094	36.19	731
ERR1243072	ERS902589	SAMEA3595440	SRA		18274_6#49	clinical mastitis	milk-cow	New Zealand: South Island	PRJEB2655	2011-2012		13	1989809	523882	36.27	843
ERR1243071	ERS902588	SAMEA3595439	SRA		18274_6#48	clinical mastitis	milk-cow	New Zealand: North Island	PRJEB2655	2012-2014		14	1932248	407891	36.24	716
ERR1243070	ERS902587	SAMEA3595438	SRA	Ex	#N/A			#N/A	PRJEB2655			16	1891722	339543	36.51	#N/A
ERR1243069	ERS902586	SAMEA3595437	SRA		18274_6#46	clinical mastitis	milk-cow	New Zealand: North Island	PRJEB2655	2012-2014		15	1929928	425075	36.32	666
ERR1243068	ERS902585	SAMEA3595436	SRA	Ex	#N/A			#N/A	PRJEB2655			16	1947673	348848	36.21	#N/A
ERR1243067	ERS902584	SAMEA3595435	SRA	Ex	#N/A			#N/A	PRJEB2655			16	1947700	348854	36.21	#N/A
ERR1243066	ERS902583	SAMEA3595434	SRA	Ex	#N/A			#N/A	PRJEB2655			16	1947670	348858	36.21	#N/A
ERR1243065	ERS902582	SAMEA3595433	SRA	Ex	#N/A			#N/A	PRJEB2655			16	1948102	348858	36.21	#N/A
ERR1155926	ERS796771	SAMEA3489622	SRA	Ex	#N/A			#N/A	PRJEB2655			1084	1973553	2329	35.9	#N/A
ERR1155972	ERS796295	SAMEA3489146	SRA		17652_8#95	clinical mastitis	milk-cow	New Zealand: South Island	PRJEB2655	2011-2012		16	1957961	228138	36.42	648
ERR1155971	ERS796294	SAMEA3489145	SRA		17652_8#94	clinical mastitis	milk-cow	New Zealand: South Island	PRJEB2655	2011-2012		16	1989700	527056	36.26	184
ERR1155970	ERS796293	SAMEA3489144	SRA		17652_8#93	clinical mastitis	milk-cow	New Zealand: South Island	PRJEB2655	2011-2012		27	2016880	246210	36.27	842
ERR1155969	ERS796292	SAMEA3489143	SRA		17652_8#92	clinical mastitis	milk-cow	New Zealand: South Island	PRJEB2655	2011-2012		13	1864600	454415	36.33	841
ERR1155968	ERS796291	SAMEA3489142	SRA		17652_8#91	clinical mastitis	milk-cow	New Zealand: South Island	PRJEB2655	2011-2012		12	1843829	419640	36.38	730
ERR1155967	ERS796290	SAMEA3489141	SRA		17652_8#90	clinical mastitis	milk-cow	New Zealand: South Island	PRJEB2655	2011-2012		14	1908879	398635	36.39	735
ERR1155966	ERS796289	SAMEA3489140	SRA	Ex	#N/A			#N/A	PRJEB2655			313	2204967	54298	35.97	#N/A
ERR1155965	ERS796288	SAMEA3489139	SRA	Ex	#N/A			#N/A	PRJEB2655			14	1932185	407891	36.24	#N/A
ERR1155964	ERS796287	SAMEA3489138	SRA		17652_8#87	clinical mastitis	milk-cow	New Zealand: South Island	PRJEB2655	2011-2012		23	1961693	363250	36.34	767
ERR1155963	ERS796286	SAMEA3489137	SRA	Ex	#N/A			#N/A	PRJEB2655			23	1897551	172071	36.28	#N/A
ERR1155962	ERS796285	SAMEA3489136	SRA		17652_8#85	clinical mastitis	milk-cow	New Zealand: South Island	PRJEB2655	2011-2012		19	1866590	356018	36.36	668
ERR1155961	ERS796284	SAMEA3489135	SRA		17652_8#84	clinical mastitis	milk-cow	New Zealand: South Island	PRJEB2655	2011-2012		11	1864254	512862	36.32	841
ERR1155960	ERS796283	SAMEA3489134	SRA		17652_8#83	clinical mastitis	milk-cow	New Zealand: South Island	PRJEB2655	2011-2012		14	1875774	516775	36.39	642
ERR1155959	ERS796282	SAMEA3489133	SRA		17652_8#82	clinical mastitis	milk-cow	New Zealand: South Island	PRJEB2655	2011-2012		16	1934180	467021	36.26	743
ERR1155958	ERS796281	SAMEA3489132	SRA		17652_8#81	clinical mastitis	milk-cow	New Zealand: North Island	PRJEB2655	2012-2014		14	1920667	317929	36.34	732
ERR1155957	ERS796280	SAMEA3489131	SRA		17652_8#80	clinical mastitis	milk-cow	New Zealand: South Island	PRJEB2655	2011-2012		15	1849544	413766	36.43	762
ERR1155956	ERS796279	SAMEA3489130	SRA		17652_8#79	clinical mastitis	milk-cow	New Zealand: South Island	PRJEB2655	2011-2012		16	1976810	539344	36.3	184
ERR1155955	ERS796278	SAMEA3489129	SRA	Ex	#N/A			#N/A	PRJEB2655			23	1982508	355213	36.3	#N/A
ERR1155954	ERS796277	SAMEA3489128	SRA		17652_8#77	clinical mastitis	milk-cow	New Zealand: South Island	PRJEB2655	2011-2012		19	1879249	424539	36.39	91
ERR1155953	ERS796276	SAMEA3489127	SRA		17652_8#76	clinical mastitis	milk-cow	New Zealand: South Island	PRJEB2655	2011-2012		13	1970266	559700	36.32	184
ERR1155952	ERS796275	SAMEA3489126	SRA		17652_8#75	clinical mastitis	milk-cow	New Zealand: South Island	PRJEB2655	2011-2012		15	1881791	440500	36.36	696
ERR1155951	ERS796274	SAMEA3489125	SRA	Ex	#N/A			#N/A	PRJEB2655			15	1941625	541106	36.35	#N/A
ERR1155950	ERS796273	SAMEA3489124	SRA	Ex	#N/A			#N/A	PRJEB2655			16	1846188	235931	36.45	#N/A
ERR1155949	ERS796272	SAMEA3489123	SRA		17652_8#72	clinical mastitis	milk-cow	New Zealand: South Island	PRJEB2655	2011-2012		15	1925981	493362	36.25	753
ERR1155948	ERS796271	SAMEA3489122	SRA		17652_8#71	clinical mastitis	milk-cow	New Zealand: South Island	PRJEB2655	2011-2012		19	1918699	317978	36.41	668
ERR1155947	ERS796270	SAMEA3489121	SRA		17652_8#70	clinical mastitis	milk-cow	New Zealand: North Island	PRJEB2655	2012-2014		20	1897446	213598	36.29	680
ERR1155946	ERS796269	SAMEA3489120	SRA		17652_8#69	clinical mastitis	milk-cow	New Zealand: South Island	PRJEB2655	2011-2012		16	1865934	235223	36.33	661
ERR1155945	ERS796267	SAMEA3489118	SRA		17652_8#68	clinical mastitis	milk-cow	New Zealand: South Island	PRJEB2655	2011-2012		15	2011117	244445	36.34	744
ERR1155944	ERS796266	SAMEA3489117	SRA		17652_8#67	clinical mastitis	milk-cow	New Zealand: South Island	PRJEB2655	2011-2012		14	1838291	234929	36.34	725
ERR1155943	ERS796265	SAMEA3489116	SRA		17652_8#66	clinical mastitis	milk-cow	New Zealand: South Island	PRJEB2655	2011-2012		15	1893155	387225	36.21	840
ERR1155942	ERS796264	SAMEA3489115	SRA		17652_8#65	clinical mastitis	milk-cow	New Zealand: South Island	PRJEB2655	2011-2012		14	1935215	470728	36.48	758
ERR1155941	ERS796263	SAMEA3489114	SRA		17652_8#64	clinical mastitis	milk-cow	New Zealand: South Island	PRJEB2655	2011-2012		18	1879326	433067	36.33	746
ERR1155940	ERS796262	SAMEA3489113	SRA		17652_8#63	clinical mastitis	milk-cow	New Zealand: South Island	PRJEB2655	2011-2012		15	1854748	490501	36.37	759
ERR1155939	ERS796261	SAMEA3489112	SRA		17652_8#62	clinical mastitis	milk-cow	New Zealand: South Island	PRJEB2655	2011-2012		16	1898502	429675	36.32	184
ERR1155877	ERS796260	SAMEA3489111	SRA		17652_7#95	clinical mastitis	milk-cow	New Zealand: South Island	PRJEB2655	2011-2012		18	1850911	310985	36.41	738
ERR1155938	ERS796259	SAMEA3489110	SRA	Ex	#N/A			#N/A	PRJEB2655			1058	1950336	2448	36.16	#N/A
ERR1155876	ERS796258	SAMEA3489109	SRA		17652_7#94	clinical mastitis	milk-cow	New Zealand: South Island	PRJEB2655	2011-2012		9	1865644	493097	36.41	698
ERR1155937	ERS796257	SAMEA3489108	SRA		17652_8#60	clinical mastitis	milk-cow	New Zealand: South Island	PRJEB2655	2011-2012		13	1873606	493332	36.3	767
ERR1155875	ERS796256	SAMEA3489107	SRA		17652_7#93	clinical mastitis	milk-cow	New Zealand: South Island	PRJEB2655	2011-2012		13	1875585	406847	36.45	711
ERR1155936	ERS796255	SAMEA3489106	SRA		17652_8#59	clinical mastitis	milk-cow	New Zealand: South Island	PRJEB2655	2011-2012		18	1909281	238381	36.43	828
ERR1155874	ERS796254	SAMEA3489105	SRA		17652_7#92	clinical mastitis	milk-cow	New Zealand: South Island	PRJEB2655	2011-2012		12	1928737	255587	36.37	184
ERR1155935	ERS796253	SAMEA3489104	SRA		17652_8#58	clinical mastitis	milk-cow	New Zealand: North Island	PRJEB2655	2012-2014		14	1876397	319552	36.44	839
ERR1155873	ERS796252	SAMEA3489103	SRA		17652_7#91	clinical mastitis	milk-cow	New Zealand: South Island	PRJEB2655	2011-2012		15	1892268	256113	36.45	682
ERR1155934	ERS796251	SAMEA3489102	SRA		17652_8#57	clinical mastitis	milk-cow	New Zealand: North Island	PRJEB2655	2012-2014		26	1962007	234528	36.42	825
ERR1155872	ERS796250	SAMEA3489101	SRA		17652_7#90	clinical mastitis	milk-cow	New Zealand: South Island	PRJEB2655	2011-2012		17	1896736	237055	36.45	665
ERR1155933	ERS796249	SAMEA3489100	SRA		17652_8#56	clinical mastitis	milk-cow	New Zealand: South Island	PRJEB2655	2011-2012		13	1868894	320395	36.32	832
ERR1155871	ERS796248	SAMEA3489099	SRA		17652_7#89	clinical mastitis	milk-cow	New Zealand: South Island	PRJEB2655	2011-2012		21	1961391	432434	36.32	715
ERR1155932	ERS796247	SAMEA3489098	SRA	Ex	#N/A			#N/A	PRJEB2655			349	2163323	16121	36.03	#N/A
ERR1155870	ERS796246	SAMEA3489097	SRA		17652_7#88	clinical mastitis	milk-cow	New Zealand: South Island	PRJEB2655	2011-2012		15	1942043	230240	36.18	767
ERR1155931	ERS796245	SAMEA3489096	SRA		17652_8#54	clinical mastitis	milk-cow	New Zealand: South Island	PRJEB2655	2011-2012		20	1941593	213598	36.24	680
ERR1155869	ERS796244	SAMEA3489095	SRA		17652_7#87	clinical mastitis	milk-cow	New Zealand: South Island	PRJEB2655	2011-2012		14	1871247	418802	36.3	764
ERR1155930	ERS796243	SAMEA3489094	SRA		17652_8#53	clinical mastitis	milk-cow	New Zealand: South Island	PRJEB2655	2011-2012		12	1897584	384351	36.29	767
ERR1155868	ERS796242	SAMEA3489093	SRA		17652_7#86	clinical mastitis	milk-cow	New Zealand: South Island	PRJEB2655	2011-2012		11	1860387	478822	36.33	832
ERR1155929	ERS796241	SAMEA3489092	SRA	Ex	#N/A			#N/A	PRJEB2655			40	1856103	210468	36.3	#N/A
ERR1155867	ERS796240	SAMEA3489091	SRA		17652_7#85	clinical mastitis	milk-cow	New Zealand: South Island	PRJEB2655	2011-2012		26	2050944	235269	36.12	729
ERR1155928	ERS796239	SAMEA3489090	SRA		17652_8#51	clinical mastitis	milk-cow	New Zealand: South Island	PRJEB2655	2011-2012		14	1905541	508886	36.31	719
ERR1155866	ERS796238	SAMEA3489089	SRA		17652_7#84	clinical mastitis	milk-cow	New Zealand: South Island	PRJEB2655	2011-2012		14	1855334	386522	36.39	668
ERR1155927	ERS796237	SAMEA3489088	SRA		17652_8#50	clinical mastitis	milk-cow	New Zealand: North Island	PRJEB2655	2012-2014		16	1908958	370661	36.4	675
ERR1155865	ERS796236	SAMEA3489087	SRA		17652_7#83	clinical mastitis	milk-cow	New Zealand: South Island	PRJEB2655	2011-2012		15	1844510	386522	36.39	668
ERR1155864	ERS796235	SAMEA3489086	SRA		17652_7#82	clinical mastitis	milk-cow	New Zealand: South Island	PRJEB2655	2011-2012		11	1906229	539287	36.37	184
ERR1155925	ERS796234	SAMEA3489085	SRA		17652_8#48	clinical mastitis	milk-cow	New Zealand: South Island	PRJEB2655	2011-2012		13	1921798	539327	36.34	184
ERR1155863	ERS796233	SAMEA3489084	SRA		17652_7#81	clinical mastitis	milk-cow	New Zealand: South Island	PRJEB2655	2011-2012		22	2034576	215356	36.31	733
ERR1155924	ERS796232	SAMEA3489083	SRA		17652_8#47	clinical mastitis	milk-cow	New Zealand: South Island	PRJEB2655	2011-2012		14	1949036	244393	36.41	685
ERR1155862	ERS796231	SAMEA3489082	SRA		17652_7#80	clinical mastitis	milk-cow	New Zealand: South Island	PRJEB2655	2011-2012		16	1917484	401926	36.33	748
ERR1155923	ERS796230	SAMEA3489081	SRA		17652_8#46	clinical mastitis	milk-cow	New Zealand: South Island	PRJEB2655	2011-2012		15	1894627	508087	36.3	709
ERR1155861	ERS796229	SAMEA3489080	SRA		17652_7#79	clinical mastitis	milk-cow	New Zealand: South Island	PRJEB2655	2011-2012		20	1974098	244393	36.4	685
ERR1155922	ERS796228	SAMEA3489079	SRA		17652_8#45	clinical mastitis	milk-cow	New Zealand: South Island	PRJEB2655	2011-2012		16	1906769	447878	36.33	745
ERR1155860	ERS796227	SAMEA3489078	SRA		17652_7#78	clinical mastitis	milk-cow	New Zealand: South Island	PRJEB2655	2011-2012		14	1854914	386522	36.38	668
ERR1155921	ERS796226	SAMEA3489077	SRA		17652_8#44	clinical mastitis	milk-cow	New Zealand: South Island	PRJEB2655	2011-2012		14	1880958	403069	36.32	838
ERR1155859	ERS796225	SAMEA3489076	SRA		17652_7#77	clinical mastitis	milk-cow	New Zealand: South Island	PRJEB2655	2011-2012		15	1937698	346510	36.24	86
ERR1155920	ERS796224	SAMEA3489075	SRA		17652_8#43	clinical mastitis	milk-cow	New Zealand: South Island	PRJEB2655	2011-2012		14	1857592	255182	36.32	767
ERR1155858	ERS796223	SAMEA3489074	SRA		17652_7#76	clinical mastitis	milk-cow	New Zealand: South Island	PRJEB2655	2011-2012		16	1941936	244637	36.18	767
ERR1155919	ERS796222	SAMEA3489073	SRA		17652_8#42	clinical mastitis	milk-cow	New Zealand: North Island	PRJEB2655	2012-2014		14	1957604	416770	36.18	726
ERR1155857	ERS796221	SAMEA3489072	SRA		17652_7#75	clinical mastitis	milk-cow	New Zealand: South Island	PRJEB2655	2011-2012		14	1950223	539287	36.27	184
ERR1155918	ERS796220	SAMEA3489071	SRA		17652_8#41	clinical mastitis	milk-cow	New Zealand: North Island	PRJEB2655	2012-2014		33	2118192	235102	36.05	837
ERR1155856	ERS796219	SAMEA3489070	SRA		17652_7#74	clinical mastitis	milk-cow	New Zealand: South Island	PRJEB2655	2011-2012		16	1830636	401679	36.43	834
ERR1155917	ERS796218	SAMEA3489069	SRA		17652_8#40	clinical mastitis	milk-cow	New Zealand: South Island	PRJEB2655	2011-2012		14	1869757	478822	36.34	832
ERR1155855	ERS796217	SAMEA3489068	SRA		17652_7#73	clinical mastitis	milk-cow	New Zealand: South Island	PRJEB2655	2011-2012		12	1837296	481371	36.41	703
ERR1155916	ERS796216	SAMEA3489067	SRA		17652_8#39	clinical mastitis	milk-cow	New Zealand: South Island	PRJEB2655	2011-2012		13	1904432	493332	36.31	767
ERR1155854	ERS796215	SAMEA3489066	SRA		17652_7#72	clinical mastitis	milk-cow	New Zealand: South Island	PRJEB2655	2011-2012		17	1881587	375823	36.34	696
ERR1155915	ERS796214	SAMEA3489065	SRA		17652_8#38	clinical mastitis	milk-cow	New Zealand: South Island	PRJEB2655	2011-2012		18	1851447	311104	36.42	738
ERR1155853	ERS796213	SAMEA3489064	SRA		17652_7#71	clinical mastitis	milk-cow	New Zealand: South Island	PRJEB2655	2011-2012		13	1907023	485516	36.37	755
ERR1155914	ERS796212	SAMEA3489063	SRA		17652_8#37	clinical mastitis	milk-cow	New Zealand: South Island	PRJEB2655	2011-2012		14	1936292	210289	36.37	737
ERR1155852	ERS796211	SAMEA3489062	SRA		17652_7#70	clinical mastitis	milk-cow	New Zealand: South Island	PRJEB2655	2011-2012		12	1831497	410707	36.41	833
ERR1155851	ERS796210	SAMEA3489061	SRA		17652_7#69	clinical mastitis	milk-cow	New Zealand: South Island	PRJEB2655	2011-2012		11	1857924	478822	36.35	832
ERR1155913	ERS796209	SAMEA3489060	SRA		17652_8#36	clinical mastitis	milk-cow	New Zealand: South Island	PRJEB2655	2011-2012		12	1857022	493344	36.33	767
ERR1155850	ERS796208	SAMEA3489059	SRA		17652_7#68	clinical mastitis	milk-cow	New Zealand: South Island	PRJEB2655	2011-2012		14	1919098	425428	36.36	184
ERR1155912	ERS796207	SAMEA3489058	SRA		17652_8#35	clinical mastitis	milk-cow	New Zealand: South Island	PRJEB2655	2011-2012		13	1890165	502334	36.3	677
ERR1155849	ERS796206	SAMEA3489057	SRA		17652_7#67	clinical mastitis	milk-cow	New Zealand: South Island	PRJEB2655	2011-2012		12	1899087	423777	36.32	643
ERR1155911	ERS796205	SAMEA3489056	SRA	Ex	#N/A			#N/A	PRJEB2655			15	1924925	238823	36.3	#N/A
ERR1155910	ERS796204	SAMEA3489055	SRA	Ex	#N/A			#N/A	PRJEB2655			1089	2008648	2362	35.92	#N/A
ERR1155848	ERS796203	SAMEA3489054	SRA		17652_7#66	clinical mastitis	milk-cow	New Zealand: South Island	PRJEB2655	2011-2012		16	1885014	412200	36.42	746
ERR1155909	ERS796202	SAMEA3489053	SRA		17652_8#32	clinical mastitis	milk-cow	New Zealand: South Island	PRJEB2655	2011-2012		15	1963214	539344	36.24	184
ERR1155847	ERS796201	SAMEA3489052	SRA		17652_7#65	clinical mastitis	milk-cow	New Zealand: South Island	PRJEB2655	2011-2012		13	1898761	423777	36.32	643
ERR1155908	ERS796200	SAMEA3489051	SRA		17652_8#31	clinical mastitis	milk-cow	New Zealand: South Island	PRJEB2655	2011-2012		16	1939925	343825	36.46	656
ERR1155846	ERS796199	SAMEA3489050	SRA		17652_7#64	clinical mastitis	milk-cow	New Zealand: South Island	PRJEB2655	2011-2012		15	1853815	487350	36.36	759
ERR1155907	ERS796198	SAMEA3489049	SRA		17652_8#30	clinical mastitis	milk-cow	New Zealand: South Island	PRJEB2655	2011-2012		16	1894739	319251	36.3	676
ERR1155845	ERS796197	SAMEA3489048	SRA		17652_7#63	clinical mastitis	milk-cow	New Zealand: South Island	PRJEB2655	2011-2012		13	1811754	342849	36.54	711
ERR1155906	ERS796196	SAMEA3489047	SRA		17652_8#29	clinical mastitis	milk-cow	New Zealand: South Island	PRJEB2655	2011-2012		12	1933139	549821	36.35	184
ERR1155844	ERS796195	SAMEA3489046	SRA		17652_7#62	clinical mastitis	milk-cow	New Zealand: South Island	PRJEB2655	2011-2012		11	1879439	471449	36.54	719
ERR1155905	ERS796194	SAMEA3489045	SRA		17652_8#28	clinical mastitis	milk-cow	New Zealand: South Island	PRJEB2655	2011-2012		13	1963448	426603	36.37	682
ERR1155843	ERS796193	SAMEA3489044	SRA		17652_7#61	clinical mastitis	milk-cow	New Zealand: South Island	PRJEB2655	2011-2012		15	1890541	392407	36.28	719
ERR1155904	ERS796192	SAMEA3489043	SRA		17652_8#27	clinical mastitis	milk-cow	New Zealand: South Island	PRJEB2655	2011-2012		14	1899520	493890	36.25	767
ERR1155842	ERS796191	SAMEA3489042	SRA		17652_7#60	clinical mastitis	milk-cow	New Zealand: South Island	PRJEB2655	2011-2012		14	1892837	476001	36.3	131
ERR1155903	ERS796190	SAMEA3489041	SRA		17652_8#26	clinical mastitis	milk-cow	New Zealand: North Island	PRJEB2655	2012-2014		17	1931077	173175	36.32	644
ERR1155841	ERS796189	SAMEA3489040	SRA		17652_7#59	clinical mastitis	milk-cow	New Zealand: South Island	PRJEB2655	2011-2012		15	1831212	411523	36.39	91
ERR1155902	ERS796188	SAMEA3489039	SRA		17652_8#25	clinical mastitis	milk-cow	New Zealand: North Island	PRJEB2655	2012-2014		14	1930822	410639	36.43	723
ERR1155840	ERS796187	SAMEA3489038	SRA		17652_7#58	clinical mastitis	milk-cow	New Zealand: South Island	PRJEB2655	2011-2012		14	1848699	315032	36.36	832
ERR1155901	ERS796186	SAMEA3489037	SRA		17652_8#24	clinical mastitis	milk-cow	New Zealand: South Island	PRJEB2655	2011-2012		11	1843972	464983	36.4	832
ERR1155839	ERS796185	SAMEA3489036	SRA		17652_7#57	clinical mastitis	milk-cow	New Zealand: South Island	PRJEB2655	2011-2012		16	1926091	249938	36.33	718
ERR1155900	ERS796184	SAMEA3489035	SRA		17652_8#23	clinical mastitis	milk-cow	New Zealand: South Island	PRJEB2655	2011-2012		15	1878504	407793	36.39	668
ERR1155838	ERS796183	SAMEA3489034	SRA		17652_7#56	clinical mastitis	milk-cow	New Zealand: South Island	PRJEB2655	2011-2012		21	1929155	234670	36.21	831
ERR1155899	ERS796182	SAMEA3489033	SRA		17652_8#22	clinical mastitis	milk-cow	New Zealand: South Island	PRJEB2655	2011-2012		13	1907582	419067	36.28	716
ERR1155837	ERS796181	SAMEA3489032	SRA		17652_7#55	clinical mastitis	milk-cow	New Zealand: South Island	PRJEB2655	2011-2012		14	1838860	470722	36.34	741
ERR1155898	ERS796180	SAMEA3489031	SRA		17652_8#21	clinical mastitis	milk-cow	New Zealand: South Island	PRJEB2655	2011-2012		15	1871823	232329	36.28	836
ERR1155836	ERS796179	SAMEA3489030	SRA		17652_7#54	clinical mastitis	milk-cow	New Zealand: South Island	PRJEB2655	2011-2012		12	1900457	508847	36.32	719
ERR1155897	ERS796178	SAMEA3489029	SRA		17652_8#20	clinical mastitis	milk-cow	New Zealand: South Island	PRJEB2655	2011-2012		21	1882805	219234	36.29	679
ERR1155835	ERS796177	SAMEA3489028	SRA		17652_7#53	clinical mastitis	milk-cow	New Zealand: South Island	PRJEB2655	2011-2012		13	1866617	244393	36.41	768
ERR1155896	ERS796176	SAMEA3489027	SRA		17652_8#19	clinical mastitis	milk-cow	New Zealand: South Island	PRJEB2655	2011-2012		15	1916556	468964	36.3	743
ERR1155834	ERS796175	SAMEA3489026	SRA		17652_7#52	clinical mastitis	milk-cow	New Zealand: South Island	PRJEB2655	2011-2012		17	1878315	389989	36.36	848
ERR1155833	ERS796174	SAMEA3489025	SRA		17652_7#51	clinical mastitis	milk-cow	New Zealand: South Island	PRJEB2655	2011-2012		11	1871913	401615	36.35	830
ERR1155895	ERS796173	SAMEA3489024	SRA		17652_8#18	clinical mastitis	milk-cow	New Zealand: North Island	PRJEB2655	2012-2014		17	1947771	410293	36.34	150
ERR1155832	ERS796172	SAMEA3489023	SRA		17652_7#50	clinical mastitis	milk-cow	New Zealand: South Island	PRJEB2655	2011-2012		15	1835343	411521	36.38	829
ERR1155894	ERS796171	SAMEA3489022	SRA		17652_8#17	clinical mastitis	milk-cow	New Zealand: North Island	PRJEB2655	2012-2014		9	1929050	534582	36.29	686
ERR1155831	ERS796170	SAMEA3489021	SRA	Ex	#N/A			#N/A	PRJEB2655			15	1965480	326070	36.2	#N/A
ERR1155893	ERS796169	SAMEA3489020	SRA		17652_8#16	clinical mastitis	milk-cow	New Zealand: South Island	PRJEB2655	2011-2012		18	1947315	445504	36.3	653
ERR1155830	ERS796168	SAMEA3489019	SRA		17652_7#48	clinical mastitis	milk-cow	New Zealand: South Island	PRJEB2655	2011-2012		13	1864583	411785	36.31	642
ERR1155892	ERS796167	SAMEA3489018	SRA		17652_8#15	clinical mastitis	milk-cow	New Zealand: South Island	PRJEB2655	2011-2012		12	1895086	481763	36.21	721
ERR1155829	ERS796166	SAMEA3489017	SRA		17652_7#47	clinical mastitis	milk-cow	New Zealand: South Island	PRJEB2655	2011-2012		11	1877463	500538	36.28	184
ERR1155828	ERS796165	SAMEA3489016	SRA		17652_7#46	clinical mastitis	milk-cow	New Zealand: South Island	PRJEB2655	2011-2012		12	1925164	228470	36.4	751
ERR1155891	ERS796164	SAMEA3489015	SRA		17652_8#14	clinical mastitis	milk-cow	New Zealand: South Island	PRJEB2655	2011-2012		14	1916117	405939	36.33	742
ERR1155827	ERS796163	SAMEA3489014	SRA		17652_7#45	clinical mastitis	milk-cow	New Zealand: South Island	PRJEB2655	2011-2012		14	1893438	437284	36.45	828
ERR1155890	ERS796162	SAMEA3489013	SRA		17652_8#13	clinical mastitis	milk-cow	New Zealand: South Island	PRJEB2655	2011-2012		16	1916757	244939	36.19	721
ERR1155889	ERS796161	SAMEA3489012	SRA	Ex	#N/A			#N/A	PRJEB2655			14	1893027	419534	36.42	#N/A
ERR1155826	ERS796160	SAMEA3489011	SRA	Ex	#N/A			#N/A	PRJEB2655			11	1990280	523882	36.27	#N/A
ERR1155888	ERS796159	SAMEA3489010	SRA		17652_8#11	clinical mastitis	milk-cow	New Zealand: South Island	PRJEB2655	2011-2012		17	1916357	468964	36.3	743
ERR1155825	ERS796158	SAMEA3489009	SRA		17652_7#43	clinical mastitis	milk-cow	New Zealand: South Island	PRJEB2655	2011-2012		16	1858438	225886	36.33	759
ERR1155887	ERS796157	SAMEA3489008	SRA		17652_8#10	clinical mastitis	milk-cow	New Zealand: North Island	PRJEB2655	2012-2014		14	1920775	410639	36.44	835
ERR1155824	ERS796156	SAMEA3489007	SRA		17652_7#42	clinical mastitis	milk-cow	New Zealand: South Island	PRJEB2655	2011-2012		15	1868140	253777	36.37	756
ERR1155886	ERS796155	SAMEA3489006	SRA		17652_8#9	clinical mastitis	milk-cow	New Zealand: North Island	PRJEB2655	2012-2014		29	1972427	234970	36.24	135
ERR1155823	ERS796154	SAMEA3489005	SRA		17652_7#41	clinical mastitis	milk-cow	New Zealand: South Island	PRJEB2655	2011-2012		14	1858088	490098	36.35	759
ERR1155885	ERS796153	SAMEA3489004	SRA		17652_8#8	clinical mastitis	milk-cow	New Zealand: South Island	PRJEB2655	2011-2012		12	1869552	423797	36.37	679
ERR1155822	ERS796152	SAMEA3489003	SRA		17652_7#40	clinical mastitis	milk-cow	New Zealand: North Island	PRJEB2655	2012-2014		17	1946971	440534	36.45	710
ERR1155884	ERS796151	SAMEA3489002	SRA		17652_8#7	clinical mastitis	milk-cow	New Zealand: South Island	PRJEB2655	2011-2012		19	2002645	391622	36.31	649
ERR1155821	ERS796150	SAMEA3489001	SRA		17652_7#39	clinical mastitis	milk-cow	New Zealand: North Island	PRJEB2655	2012-2014		13	1933439	418816	36.15	145
ERR1155883	ERS796149	SAMEA3489000	SRA		17652_8#6	clinical mastitis	milk-cow	New Zealand: South Island	PRJEB2655	2011-2012		15	1871174	427789	36.37	743
ERR1155820	ERS796148	SAMEA3488999	SRA		17652_7#38	clinical mastitis	milk-cow	New Zealand: North Island	PRJEB2655	2012-2014		15	1919149	254789	36.28	143
ERR1155882	ERS796147	SAMEA3488998	SRA		17652_8#5	clinical mastitis	milk-cow	New Zealand: South Island	PRJEB2655	2011-2012		13	1889492	977635	36.47	672
ERR1155819	ERS796146	SAMEA3488997	SRA		17652_7#37	clinical mastitis	milk-cow	New Zealand: North Island	PRJEB2655	2012-2014		9	1892464	498107	36.4	686
ERR1155818	ERS796145	SAMEA3488996	SRA		17652_7#36	clinical mastitis	milk-cow	New Zealand: North Island	PRJEB2655	2012-2014		17	1999507	294828	36.22	716
ERR1155881	ERS796144	SAMEA3488995	SRA		17652_8#4	clinical mastitis	milk-cow	New Zealand: South Island	PRJEB2655	2011-2012		10	1867687	399106	36.34	740
ERR1155817	ERS796143	SAMEA3488994	SRA		17652_7#35	clinical mastitis	milk-cow	New Zealand: North Island	PRJEB2655	2012-2014		35	1960486	145884	36.35	150
ERR1155880	ERS796142	SAMEA3488993	SRA		17652_8#3	clinical mastitis	milk-cow	New Zealand: South Island	PRJEB2655	2011-2012		17	1865492	490098	36.36	759
ERR1155816	ERS796141	SAMEA3488992	SRA	Ex	#N/A			#N/A	PRJEB2655			1154	4649700	9764	34.07	#N/A
ERR1155879	ERS796140	SAMEA3488991	SRA		17652_8#2	clinical mastitis	milk-cow	New Zealand: North Island	PRJEB2655	2012-2014		12	1921173	317951	36.34	732
ERR1155878	ERS796138	SAMEA3488989	SRA		17652_8#1	clinical mastitis	milk-cow	New Zealand: North Island	PRJEB2655	2012-2014		18	1891131	303629	36.34	754
ERR1007566	ERS712779	SAMEA3359224	SRA	Ex	#N/A			#N/A	PRJEB2655			21	1915125	317963	36.35	#N/A
ERR1007565	ERS712778	SAMEA3359223	SRA	Ex	#N/A			#N/A	PRJEB2655			23	1914392	286329	36.34	#N/A
ERR1007564	ERS712777	SAMEA3359222	SRA	Ex	#N/A			#N/A	PRJEB2655			21	1913568	317957	36.34	#N/A
ERR1007563	ERS712776	SAMEA3359221	SRA	Ex	#N/A			#N/A	PRJEB2655			20	1913820	317940	36.35	#N/A
ERR1007562	ERS712775	SAMEA3359220	SRA	Ex	#N/A			#N/A	PRJEB2655			21	1914056	317941	36.35	#N/A
ERR1007561	ERS712774	SAMEA3359219	SRA	Ex	#N/A			#N/A	PRJEB2655			23	1914514	286329	36.34	#N/A
ERR1007560	ERS712773	SAMEA3359218	SRA	Ex	#N/A			#N/A	PRJEB2655			23	1915783	286329	36.34	#N/A
ERR1007559	ERS712772	SAMEA3359217	SRA	Ex	#N/A			#N/A	PRJEB2655			21	1914417	286329	36.35	#N/A
ERR1007558	ERS712771	SAMEA3359216	SRA	Ex	#N/A			#N/A	PRJEB2655			21	1914944	317956	36.34	#N/A
ERR1007557	ERS712770	SAMEA3359215	SRA	Ex	#N/A			#N/A	PRJEB2655			21	1914122	286337	36.35	#N/A
ERR1007556	ERS712769	SAMEA3359214	SRA	Ex	#N/A			#N/A	PRJEB2655			20	1914393	317946	36.35	#N/A
ERR1007555	ERS712768	SAMEA3359213	SRA	Ex	#N/A			#N/A	PRJEB2655			21	1914447	286329	36.35	#N/A
ERR1007554	ERS712767	SAMEA3359212	SRA	Ex	#N/A			#N/A	PRJEB2655			22	1915652	286329	36.34	#N/A
ERR1007553	ERS712766	SAMEA3359211	SRA	Ex	#N/A			#N/A	PRJEB2655			22	1914839	286358	36.34	#N/A
ERR1007552	ERS712765	SAMEA3359210	SRA	Ex	#N/A			#N/A	PRJEB2655			21	1914881	317944	36.35	#N/A
ERR1007551	ERS712764	SAMEA3359209	SRA	Ex	#N/A			#N/A	PRJEB2655			21	1914283	286329	36.35	#N/A
ERR1007550	ERS712763	SAMEA3359208	SRA	Ex	#N/A			#N/A	PRJEB2655			21	1914702	286329	36.35	#N/A
ERR1007549	ERS712762	SAMEA3359207	SRA	Ex	#N/A			#N/A	PRJEB2655			16	1924427	206682	36.46	#N/A
ERR1007548	ERS712761	SAMEA3359206	SRA	Ex	#N/A			#N/A	PRJEB2655			16	1924459	206712	36.46	#N/A
ERR1007547	ERS712760	SAMEA3359205	SRA	Ex	#N/A			#N/A	PRJEB2655			16	1924423	206711	36.46	#N/A
ERR1007546	ERS712759	SAMEA3359204	SRA	Ex	#N/A			#N/A	PRJEB2655			17	1925247	206710	36.47	#N/A
ERR1007545	ERS712758	SAMEA3359203	SRA	Ex	#N/A			#N/A	PRJEB2655			16	1924264	206709	36.46	#N/A
ERR1007544	ERS712757	SAMEA3359202	SRA	Ex	#N/A			#N/A	PRJEB2655			16	1924263	206707	36.46	#N/A
ERR1007543	ERS712756	SAMEA3359201	SRA	Ex	#N/A			#N/A	PRJEB2655			16	1930189	206711	36.45	#N/A
ERR1007542	ERS712755	SAMEA3359200	SRA	Ex	#N/A			#N/A	PRJEB2655			16	1924228	206682	36.46	#N/A
ERR1007541	ERS712754	SAMEA3359199	SRA	Ex	#N/A			#N/A	PRJEB2655			17	1925373	206711	36.47	#N/A
ERR1007540	ERS712753	SAMEA3359198	SRA	Ex	#N/A			#N/A	PRJEB2655			16	1924590	206715	36.46	#N/A
ERR1007539	ERS712752	SAMEA3359197	SRA	Ex	#N/A			#N/A	PRJEB2655			16	1930216	206711	36.45	#N/A
ERR1007538	ERS712751	SAMEA3359196	SRA	Ex	#N/A			#N/A	PRJEB2655			16	1930371	206715	36.46	#N/A
ERR1007537	ERS712750	SAMEA3359195	SRA	Ex	#N/A			#N/A	PRJEB2655			15	1930291	237057	36.45	#N/A
ERR1007536	ERS712749	SAMEA3359194	SRA	Ex	#N/A			#N/A	PRJEB2655			16	1930221	206711	36.45	#N/A
ERR1007535	ERS712748	SAMEA3359193	SRA	Ex	#N/A			#N/A	PRJEB2655			16	1930406	206710	36.46	#N/A
ERR1007534	ERS712747	SAMEA3359192	SRA	Ex	#N/A			#N/A	PRJEB2655			17	1931022	206711	36.46	#N/A
ERR1007533	ERS712746	SAMEA3359191	SRA	Ex	#N/A			#N/A	PRJEB2655			16	1930289	206682	36.46	#N/A
ERR1007532	ERS712745	SAMEA3359190	SRA	Ex	#N/A			#N/A	PRJEB2655			17	1930782	206715	36.46	#N/A
ERR1007531	ERS712744	SAMEA3359189	SRA	Ex	#N/A			#N/A	PRJEB2655			16	1930348	206711	36.46	#N/A
ERR1007530	ERS712743	SAMEA3359188	SRA	Ex	#N/A			#N/A	PRJEB2655			16	1930383	206711	36.46	#N/A
ERR1007529	ERS712742	SAMEA3359187	SRA	Ex	#N/A			#N/A	PRJEB2655			14	1933231	402273	36.3	#N/A
ERR1007528	ERS712741	SAMEA3359186	SRA	Ex	#N/A			#N/A	PRJEB2655			15	1891058	402273	36.31	#N/A
ERR1007527	ERS712740	SAMEA3359185	SRA	Ex	#N/A			#N/A	PRJEB2655			15	1933181	402273	36.3	#N/A
ERR1007526	ERS712739	SAMEA3359184	SRA	Ex	#N/A			#N/A	PRJEB2655			14	1933231	402273	36.3	#N/A
ERR1007525	ERS712738	SAMEA3359183	SRA	Ex	#N/A			#N/A	PRJEB2655			15	1933188	329086	36.3	#N/A
ERR1007524	ERS712737	SAMEA3359182	SRA	Ex	#N/A			#N/A	PRJEB2655			14	1933198	402273	36.3	#N/A
ERR1007523	ERS712736	SAMEA3359181	SRA	Ex	#N/A			#N/A	PRJEB2655			14	1933083	402273	36.3	#N/A
ERR1007522	ERS712735	SAMEA3359180	SRA	Ex	#N/A			#N/A	PRJEB2655			15	1933037	402273	36.3	#N/A
ERR1007521	ERS712734	SAMEA3359179	SRA	Ex	#N/A			#N/A	PRJEB2655			15	1933040	402273	36.3	#N/A
ERR1007520	ERS712733	SAMEA3359178	SRA	Ex	#N/A			#N/A	PRJEB2655			16	1933135	224753	36.3	#N/A
ERR1007519	ERS712732	SAMEA3359177	SRA	Ex	#N/A			#N/A	PRJEB2655			13	1945429	258078	36.42	#N/A
ERR1007518	ERS712731	SAMEA3359176	SRA	Ex	#N/A			#N/A	PRJEB2655			12	1945286	380272	36.42	#N/A
ERR1007517	ERS712730	SAMEA3359175	SRA	Ex	#N/A			#N/A	PRJEB2655			12	1945518	380272	36.42	#N/A
ERR1007516	ERS712729	SAMEA3359174	SRA	Ex	#N/A			#N/A	PRJEB2655			13	1945310	258078	36.42	#N/A
ERR1007515	ERS712728	SAMEA3359173	SRA	Ex	#N/A			#N/A	PRJEB2655			12	1945529	380272	36.42	#N/A
ERR1007514	ERS712727	SAMEA3359172	SRA	Ex	#N/A			#N/A	PRJEB2655			12	1945341	380272	36.42	#N/A
ERR1007513	ERS712726	SAMEA3359171	SRA	Ex	#N/A			#N/A	PRJEB2655			13	1945054	258078	36.42	#N/A
ERR1007512	ERS712725	SAMEA3359170	SRA	Ex	#N/A			#N/A	PRJEB2655			12	1945163	380272	36.42	#N/A
ERR1007511	ERS712724	SAMEA3359169	SRA	Ex	#N/A			#N/A	PRJEB2655			13	1944850	258078	36.42	#N/A
ERR1007510	ERS712723	SAMEA3359168	SRA	Ex	#N/A			#N/A	PRJEB2655			13	1945143	258078	36.42	#N/A
ERR1007509	ERS712722	SAMEA3359167	SRA	Ex	#N/A			#N/A	PRJEB2655			21	1899849	286328	36.38	#N/A
ERR1007508	ERS712721	SAMEA3359166	SRA	Ex	#N/A			#N/A	PRJEB2655			21	1900095	286328	36.37	#N/A
ERR1007507	ERS712720	SAMEA3359165	SRA	Ex	#N/A			#N/A	PRJEB2655			22	1902378	286328	36.37	#N/A
ERR1007506	ERS712719	SAMEA3359164	SRA	Ex	#N/A			#N/A	PRJEB2655			23	1901182	227084	36.37	#N/A
ERR1007505	ERS712718	SAMEA3359163	SRA	Ex	#N/A			#N/A	PRJEB2655			21	1899554	317940	36.38	#N/A
ERR1007504	ERS712717	SAMEA3359162	SRA	Ex	#N/A			#N/A	PRJEB2655			23	1902014	317960	36.36	#N/A
ERR1007503	ERS712716	SAMEA3359161	SRA	Ex	#N/A			#N/A	PRJEB2655			74	2947229	135059	36.58	#N/A
ERR1007502	ERS712715	SAMEA3359160	SRA	Ex	#N/A			#N/A	PRJEB2655			56	3094306	183151	36.92	#N/A
ERR1007501	ERS712714	SAMEA3359159	SRA	Ex	#N/A			#N/A	PRJEB2655			199	2559298	25652	37.94	#N/A
ERR1007500	ERS712713	SAMEA3359158	SRA	Ex	#N/A			#N/A	PRJEB2655			192	2559006	28703	37.97	#N/A
ERR1543283	ERS1069236	SAMEA3882102	SRA		#N/A			#N/A	PRJEB10019			25	1946522	174062	36.35	-
ERR1543282	ERS1069235	SAMEA3882101	SRA	Ex	#N/A			#N/A	PRJEB10019			22	2092994	352271	35.31	#N/A
ERR1430754	ERS1017451	SAMEA3710302	SRA	Ex	#N/A			#N/A	PRJEB2655			16	1920833	317944	36.34	#N/A
ERR1430753	ERS1017449	SAMEA3710300	SRA		19183_8#141	clinical mastitis	milk-cow	New Zealand: South Island	PRJEB2655	2011-2012		11	1919336	549809	36.36	184
ERR1430752	ERS1017447	SAMEA3710298	SRA		19183_8#140	clinical mastitis	milk-cow	New Zealand: South Island	PRJEB2655	2011-2012		13	1967195	327402	36.29	143
ERR1430751	ERS1017445	SAMEA3710296	SRA		19183_8#139	clinical mastitis	milk-cow	New Zealand: South Island	PRJEB2655	2011-2012		12	1919225	549821	36.36	184
ERR1430750	ERS1017443	SAMEA3710294	SRA		19183_8#138	clinical mastitis	milk-cow	New Zealand: South Island	PRJEB2655	2011-2012		13	1845969	503872	36.43	708
ERR1430749	ERS1017441	SAMEA3710292	SRA	Ex	#N/A			#N/A	PRJEB2655			18	1898986	527438	36.36	#N/A
ERR1430748	ERS1017439	SAMEA3710290	SRA		19183_8#136	clinical mastitis	milk-cow	New Zealand: South Island	PRJEB2655	2011-2012		11	1824339	481641	36.38	678
ERR1430747	ERS1017437	SAMEA3710288	SRA		19183_8#135	clinical mastitis	milk-cow	New Zealand: South Island	PRJEB2655	2011-2012		10	1893260	1049290	36.29	757
ERR1430746	ERS1017435	SAMEA3710286	SRA		19183_8#134	clinical mastitis	milk-cow	New Zealand: South Island	PRJEB2655	2011-2012		11	1887737	485481	36.29	739
ERR1430745	ERS1017433	SAMEA3710284	SRA		19183_8#133	clinical mastitis	milk-cow	New Zealand: South Island	PRJEB2655	2011-2012		15	1951132	539344	36.27	184
ERR1430744	ERS1017431	SAMEA3710282	SRA		19183_8#132	clinical mastitis	milk-cow	New Zealand: South Island	PRJEB2655	2011-2012		25	1989442	425100	36.31	847
ERR1430743	ERS1017429	SAMEA3710280	SRA		19183_8#131	clinical mastitis	milk-cow	New Zealand: South Island	PRJEB2655	2011-2012		13	1876451	423776	36.28	643
ERR1430742	ERS1017427	SAMEA3710278	SRA		19183_8#130	clinical mastitis	milk-cow	New Zealand: South Island	PRJEB2655	2011-2012		14	1836132	418772	36.4	834
ERR1430741	ERS1017425	SAMEA3710276	SRA		19183_8#129	clinical mastitis	milk-cow	New Zealand: South Island	PRJEB2655	2011-2012		13	1885461	480960	36.32	832
ERR1430740	ERS1017423	SAMEA3710274	SRA		19183_8#128	clinical mastitis	milk-cow	New Zealand: South Island	PRJEB2655	2011-2012		13	1834189	386522	36.43	668
ERR1430739	ERS1017421	SAMEA3710272	SRA		19183_8#127	clinical mastitis	milk-cow	New Zealand: South Island	PRJEB2655	2011-2012		14	1866991	473946	36.42	706
ERR1430738	ERS1017419	SAMEA3710270	SRA		19183_8#126	clinical mastitis	milk-cow	New Zealand: South Island	PRJEB2655	2011-2012		14	1844768	386522	36.39	668
ERR1430737	ERS1017417	SAMEA3710268	SRA		19183_8#125	clinical mastitis	milk-cow	New Zealand: South Island	PRJEB2655	2011-2012		13	1958777	515911	36.35	184
ERR1430736	ERS1017415	SAMEA3710266	SRA		19183_8#124	clinical mastitis	milk-cow	New Zealand: South Island	PRJEB2655	2011-2012		15	1951167	539344	36.27	184
ERR1430735	ERS1017413	SAMEA3710264	SRA		19183_8#123	clinical mastitis	milk-cow	New Zealand: South Island	PRJEB2655	2011-2012		12	1943302	525952	36.17	767
ERR1430734	ERS1017411	SAMEA3710262	SRA		19183_8#122	clinical mastitis	milk-cow	New Zealand: South Island	PRJEB2655	2011-2012		13	1812126	395209	36.46	679
ERR1430733	ERS1017409	SAMEA3710260	SRA		19183_8#121	clinical mastitis	milk-cow	New Zealand: South Island	PRJEB2655	2011-2012		14	1893449	437284	36.45	828
ERR1430732	ERS1017406	SAMEA3710257	SRA		19183_8#120	clinical mastitis	milk-cow	New Zealand: South Island	PRJEB2655	2011-2012		10	1858080	480960	36.35	832
#N/A	#N/A	1349.1	Contigs		PE20	subclinical mastitis	Cow, Bos taurus	Atlantic Canada	/	9-Jul-2007		26	1963224	231456	36.36	850
#N/A	#N/A	1349.11	Contigs	Ex	PE24	subclinical mastitis	Cow, Bos taurus	Atlantic Canada	/	5-Jun-2007		270	2590510	43949	35.5	#N/A
#N/A	#N/A	1349.12	Contigs		PE27	subclinical mastitis	Cow, Bos taurus	Atlantic Canada	/	4-Oct-2007		18	1981856	1030856	36.28	852
#N/A	#N/A	1349.12	Contigs		PE30	subclinical mastitis	Cow, Bos taurus	Atlantic Canada	/	17-Nov-2008		11	1934723	1026627	36.37	-
#N/A	#N/A	1349.13	Contigs		PE22	subclinical mastitis	Cow, Bos taurus	Atlantic Canada	/	28-Mar-2007		13	1919918	1060215	36.48	854
#N/A	#N/A	1349.13	Contigs		PE227	subclinical mastitis	Cow, Bos taurus	Atlantic Canada	/	15-Jul-2008		30	1953117	141673	36.26	-
#N/A	#N/A	1349.14	Contigs		PE238	subclinical mastitis	Cow, Bos taurus	Atlantic Canada	/	23-Jan-2008		15	1880804	400185	36.43	855
#N/A	#N/A	1349.14	Contigs		PE242	subclinical mastitis	Cow, Bos taurus	Atlantic Canada	/	29-Nov-2008		63	2148772	155676	36.17	856
#N/A	#N/A	1349.14	Contigs		PE25	subclinical mastitis	Cow, Bos taurus	Atlantic Canada	/	29-Apr-2008		126	2190537	79688	36.13	N1
#N/A	#N/A	1349.140	Contigs		PE26	subclinical mastitis	Cow, Bos taurus	Atlantic Canada	/	28-Aug-2008		177	2231511	57673	36	N1
#N/A	#N/A	1349.14	Contigs		PE10	subclinical mastitis	Cow, Bos taurus	Atlantic Canada	/	8-Jul-2008		15	1935287	426486	36.42	-
#N/A	#N/A	1349.15	Contigs		PE116	subclinical mastitis	Cow, Bos taurus	Atlantic Canada	/	18-Sep-2008		10	1882003	1050842	36.45	866
#N/A	#N/A	1349.18	Contigs		PE21	subclinical mastitis	Cow, Bos taurus	Atlantic Canada	/	26-Jul-2007		23	1921050	1011341	36.4	910
#N/A	#N/A	1349.2	Contigs		PE32	subclinical mastitis	Cow, Bos taurus	Atlantic Canada	/	11-Apr-2007		14	1880129	400185	36.43	855
#N/A	#N/A	1349.2	Contigs		PE33	subclinical mastitis	Cow, Bos taurus	Atlantic Canada	/	28-Mar-2007		17	1866063	309224	36.42	860
#N/A	#N/A	1349.2	Contigs		PE34	subclinical mastitis	Cow, Bos taurus	Atlantic Canada	/	23-Jul-2007		18	1994921	1043013	36.23	861
#N/A	#N/A	1349.2	Contigs		PE35	subclinical mastitis	Cow, Bos taurus	Atlantic Canada	/	13-Aug-2007		13	1920540	400185	36.47	-
#N/A	#N/A	1349.200	Contigs		PE37	subclinical mastitis	Cow, Bos taurus	Atlantic Canada	/	13-Aug-2007		14	1994520	1052004	36.2	863
#N/A	#N/A	1349.2	Contigs	Ex	PE39	subclinical mastitis	Cow, Bos taurus	Atlantic Canada	/	18-May-2008		335	2503749	31692	35.44	#N/A
#N/A	#N/A	1349.2	Contigs		PE4	subclinical mastitis	Cow, Bos taurus	Atlantic Canada	/	2-Apr-2007		20	2094235	402692	36.48	864
#N/A	#N/A	1349.2	Contigs		PE40	subclinical mastitis	Cow, Bos taurus	Atlantic Canada	/	13-Aug-2007		13	1950347	1062270	36.25	851
#N/A	#N/A	1349.2	Contigs		PE41	subclinical mastitis	Cow, Bos taurus	Atlantic Canada	/	2-Jun-2008		13	1880761	400150	36.44	855
#N/A	#N/A	1349.2	Contigs		PE42	subclinical mastitis	Cow, Bos taurus	Atlantic Canada	/	2-Jun-2008		12	1940837	1062897	36.28	851
#N/A	#N/A	1349.21	Contigs		PE5	subclinical mastitis	Cow, Bos taurus	Atlantic Canada	/	4-Apr-2007		29	1983753	188151	36.48	N14
#N/A	#N/A	1349.21	Contigs		PE50	subclinical mastitis	Cow, Bos taurus	Atlantic Canada	/	16-Mar-2007		20	1949602	408311	36.37	446
#N/A	#N/A	1349.21	Contigs		PE54	subclinical mastitis	Cow, Bos taurus	Atlantic Canada	/	17-Jan-2008		153	2171598	80133	35.97	287
#N/A	#N/A	1349.21	Contigs		PE57	subclinical mastitis	Cow, Bos taurus	Atlantic Canada	/	7-Jul-2008		12	1867467	1043823	36.4	866
#N/A	#N/A	1349.210	Contigs		PE58	subclinical mastitis	Cow, Bos taurus	Atlantic Canada	/	26-Apr-2007		176	2245806	58345	35.86	233
#N/A	#N/A	1349.21	Contigs		PE59	subclinical mastitis	Cow, Bos taurus	Atlantic Canada	/	16-Jan-2008		10	1941579	492884	36.43	855
#N/A	#N/A	1349.21	Contigs		PE60	subclinical mastitis	Cow, Bos taurus	Atlantic Canada	/	16-Jan-2008		19	2092237	402825	36.48	864
#N/A	#N/A	1349.21	Contigs		PE61	subclinical mastitis	Cow, Bos taurus	Atlantic Canada	/	2-Apr-2007		13	1971803	1030659	36.34	815
#N/A	#N/A	1349.21	Contigs		PE62	subclinical mastitis	Cow, Bos taurus	Atlantic Canada	/	19-Jun-2007		25	2016970	270462	36.24	394
#N/A	#N/A	1349.21	Contigs		PE63	subclinical mastitis	Cow, Bos taurus	Atlantic Canada	/	16-Sep-2008		26	1924856	230009	36.41	867
#N/A	#N/A	1349.22	Contigs		PE65	subclinical mastitis	Cow, Bos taurus	Atlantic Canada	/	20-Dec-2007		162	2200752	67839	36	868
#N/A	#N/A	1349.22	Contigs		PE66	subclinical mastitis	Cow, Bos taurus	Atlantic Canada	/	3-Jan-2008		136	2241908	62977	36.19	859
#N/A	#N/A	1349.22	Contigs		PE67	subclinical mastitis	Cow, Bos taurus	Atlantic Canada	/	25-Dec-2008		59	2098910	195793	36.3	860
#N/A	#N/A	1349.22	Contigs		PE68	subclinical mastitis	Cow, Bos taurus	Atlantic Canada	/	19-Feb-2008		14	1921880	1062814	36.31	851
#N/A	#N/A	1349.220	Contigs		PE7	subclinical mastitis	Cow, Bos taurus	Atlantic Canada	/	16-Mar-2007		21	1945191	340485	36.33	N1
#N/A	#N/A	1349.22	Contigs		PE70	subclinical mastitis	Cow, Bos taurus	Atlantic Canada	/	27-Jun-2008		11	1862471	1043873	36.41	866
#N/A	#N/A	1349.22	Contigs		PE71	subclinical mastitis	Cow, Bos taurus	Atlantic Canada	/	28-Jul-2008		10	1860339	1043623	36.41	866
#N/A	#N/A	1349.22	Contigs		PE72	subclinical mastitis	Cow, Bos taurus	Atlantic Canada	/	24-Dec-2007		13	1917840	385558	36.28	233
#N/A	#N/A	1349.22	Contigs		PE73	subclinical mastitis	Cow, Bos taurus	Atlantic Canada	/	12-Aug-2008		90	2209144	139048	35.94	863
#N/A	#N/A	1349.22	Contigs	Ex	PE74	subclinical mastitis	Cow, Bos taurus	Atlantic Canada	/	12-Aug-2008		273	2398010	33845	35.77	#N/A
#N/A	#N/A	1349.23	Contigs		PE75	subclinical mastitis	Cow, Bos taurus	Atlantic Canada	/	28-Dec-2008		18	2063116	437023	36.19	455
#N/A	#N/A	1349.23	Contigs		PE76	subclinical mastitis	Cow, Bos taurus	Atlantic Canada	/	14-Nov-2007		58	2159891	113466	36.05	869
#N/A	#N/A	1349.23	Contigs		PE77	subclinical mastitis	Cow, Bos taurus	Atlantic Canada	/	7-May-2008		23	2092488	224882	36.48	864
#N/A	#N/A	1349.23	Contigs		PE78	subclinical mastitis	Cow, Bos taurus	Atlantic Canada	/	17-Mar-2008		14	1958803	412269	36.39	855
#N/A	#N/A	1349.230	Contigs		PE79	subclinical mastitis	Cow, Bos taurus	Atlantic Canada	/	10-Oct-2008		14	1960966	493150	36.5	855
#N/A	#N/A	1349.23	Contigs		PE8	subclinical mastitis	Cow, Bos taurus	Atlantic Canada	/	27-Jun-2007		21	1941948	411506	36.38	870
#N/A	#N/A	1349.23	Contigs		PE93	subclinical mastitis	Cow, Bos taurus	Atlantic Canada	/	19-Jul-2008		12	1992706	1047551	36.15	871
#N/A	#N/A	1349.23	Contigs	Ex	PE98	subclinical mastitis	Cow, Bos taurus	Atlantic Canada	/	31-Aug-2007		275	2717906	43049	35.45	#N/A
#N/A	#N/A	1349.30	Contigs		PE1	subclinical mastitis	Cow, Bos taurus	Atlantic Canada	/	23-Apr-2007		21	1974661	1035035	36.33	-
#N/A	#N/A	1349.32	Contigs		PE100	subclinical mastitis	Cow, Bos taurus	Atlantic Canada	/	9-Jul-2008		135	2306488	73730	35.91	233
#N/A	#N/A	1349.33	Contigs		PE11	subclinical mastitis	Cow, Bos taurus	Atlantic Canada	/	12-Jun-2007		50	2152281	136302	36.24	864
#N/A	#N/A	1349.35	Contigs		PE12	subclinical mastitis	Cow, Bos taurus	Atlantic Canada	/	14-May-2007		145	2285338	68247	36.23	-
#N/A	#N/A	1349.39	Contigs		PE15	subclinical mastitis	Cow, Bos taurus	Atlantic Canada	/	26-Jun-2008		72	2046200	96988	36.38	N14
#N/A	#N/A	1349.42	Contigs		PE153	subclinical mastitis	Cow, Bos taurus	Atlantic Canada	/	11-Dec-2007		22	1945366	290174	36.33	-
#N/A	#N/A	1349.47	Contigs		PE16	subclinical mastitis	Cow, Bos taurus	Atlantic Canada	/	22-May-2007		29	2003632	205093	36.42	872
#N/A	#N/A	1349.57	Contigs		PE17	subclinical mastitis	Cow, Bos taurus	Atlantic Canada	/	7-Jul-2008		15	1915345	971921	36.44	N14
#N/A	#N/A	1349.61	Contigs		PE172	subclinical mastitis	Cow, Bos taurus	Atlantic Canada	/	5-Jun-2008		14	1967488	1064090	36.35	870
#N/A	#N/A	1349.73	Contigs		PE184	subclinical mastitis	Cow, Bos taurus	Atlantic Canada	/	5-Jun-2008		14	1892622	414214	36.35	N1
#N/A	#N/A	1349.75	Contigs		PE198	subclinical mastitis	Cow, Bos taurus	Atlantic Canada	/	22-Mar-2007		19	2012461	425574	36.27	873
#N/A	#N/A	1349.84	Contigs	Ex	PE2	subclinical mastitis	Cow, Bos taurus	Atlantic Canada	/	15-Jun-2007		557	4628511	27624	37.15	#N/A
#N/A	#N/A	1349.12	Contigs	Ex	PE302	#N/A	#N/A	#N/A	/	#N/A		233	2392301	35102	35.61	#N/A
ERR3283235	ERS2180554	SAMEA104569270	SRA		#N/A	#N/A	#N/A	#N/A	PRJEB21015	#N/A		12	1853521	476716	36.5	-
ERR5636187	ERS4265500	SAMEA6501050	SRA		33892_1#186	#N/A	cow or environment, recovered from bulk tank milk	New Zealand	PRJEB21015	#N/A		17	1924362	343982	36.28	N3
ERR5636182	ERS4265501	SAMEA6501051	SRA		33892_1#181	#N/A	cow or environment, recovered from bulk tank milk	New Zealand	PRJEB21015	#N/A		17	1925434	267782	36.28	N3
ERR5636144	ERS4265503	SAMEA6501053	SRA		33892_1#141	#N/A	cow or environment, recovered from bulk tank milk	New Zealand	PRJEB21015	#N/A		17	1924057	423128	36.27	N3
ERR5636193	ERS4265504	SAMEA6501054	SRA		33892_1#192	#N/A	cow or environment, recovered from bulk tank milk	New Zealand	PRJEB21015	#N/A		19	1926053	343982	36.28	N3
ERR5636203	ERS4265505	SAMEA6501055	SRA		33892_1#202	#N/A	cow or environment, recovered from bulk tank milk	New Zealand	PRJEB21015	#N/A		8	2026080	476562	36.23	N7
ERR5636201	ERS4265506	SAMEA6501056	SRA		33892_1#200	#N/A	cow or environment, recovered from bulk tank milk	New Zealand	PRJEB21015	#N/A		8	2026166	476562	36.23	N7
ERR5636195	ERS4265507	SAMEA6501057	SRA		33892_1#194	#N/A	cow or environment, recovered from bulk tank milk	New Zealand	PRJEB21015	#N/A		8	2026167	476562	36.23	N7
ERR5636207	ERS4265509	SAMEA6501059	SRA		33892_1#206	#N/A	cow or environment, recovered from bulk tank milk	New Zealand	PRJEB21015	#N/A		8	2026167	476562	36.23	N7
ERR5636159	ERS4265510	SAMEA6501060	SRA		33892_1#158	#N/A	cow or environment, recovered from bulk tank milk	New Zealand	PRJEB21015	#N/A		8	2026737	476562	36.24	N7
ERR5636210	ERS4265511	SAMEA6501061	SRA		33892_1#209	#N/A	cow or environment, recovered from bulk tank milk	New Zealand	PRJEB21015	#N/A		8	2026650	476562	36.24	N7
ERR5636215	ERS4265512	SAMEA6501062	SRA		33892_1#214	#N/A	cow or environment, recovered from bulk tank milk	New Zealand	PRJEB21015	#N/A		8	2026167	476562	36.23	N7
ERR5636223	ERS4265513	SAMEA6501063	SRA		33892_1#222	#N/A	cow or environment, recovered from bulk tank milk	New Zealand	PRJEB21015	#N/A		9	1897538	473960	36.37	-
ERR5636220	ERS4265514	SAMEA6501064	SRA		33892_1#219	#N/A	cow or environment, recovered from bulk tank milk	New Zealand	PRJEB21015	#N/A		9	2043639	476562	36.17	N7
ERR5636350	ERS4265564	SAMEA6501114	SRA		33892_1#349	CLINICAL	cow	New Zealand	PRJEB21015	2001-2003		9	1841742	465716	36.33	80
ERR5636362	ERS4265565	SAMEA6501115	SRA		33892_1#361	CLINICAL	cow	New Zealand	PRJEB21015	2001-2003		12	1911513	309479	36.36	-
ERR5636382	ERS4265566	SAMEA6501116	SRA		33892_1#381	CLINICAL	cow	New Zealand	PRJEB21015	2001-2003		9	1891730	505501	36.29	85
ERR5636369	ERS4265567	SAMEA6501117	SRA		33892_1#368	subclinical	cow	New Zealand	PRJEB21015	2001-2003		10	1911477	477370	36.26	128
ERR5636390	ERS4265568	SAMEA6501118	SRA		33947_1#11	CLINICAL	cow	New Zealand	PRJEB21015	2001-2003		8	2010359	1053174	36.36	-
ERR5636395	ERS4265569	SAMEA6501119	SRA		33947_1#20	subclinical	cow	New Zealand	PRJEB21015	2001-2003		12	1863920	482039	36.32	128
ERR5636235	ERS4265570	SAMEA6501120	SRA		33892_1#234	subclinical	cow	New Zealand	PRJEB21015	2001-2003		15	1926603	235034	36.22	185
ERR5636401	ERS4265571	SAMEA6501121	SRA		33947_1#31	subclinical	cow	New Zealand	PRJEB21015	2001-2003		13	1889539	1045566	36.39	86
ERR5636405	ERS4265572	SAMEA6501122	SRA		33947_1#39	subclinical	cow	New Zealand	PRJEB21015	2001-2003		13	1981396	486561	36.34	135
ERR5636408	ERS4265573	SAMEA6501123	SRA		33947_1#46	CLINICAL	cow	New Zealand	PRJEB21015	2001-2003		36	1971937	244972	36.33	94
ERR5636415	ERS4265574	SAMEA6501124	SRA		33947_1#60	CLINICAL	cow	New Zealand	PRJEB21015	2001-2003		18	2014112	442088	36.39	137
ERR5636409	ERS4265575	SAMEA6501125	SRA		33947_1#47	subclinical	cow	New Zealand	PRJEB21015	2001-2003		14	2016683	451785	36.2	136
ERR5636411	ERS4265576	SAMEA6501126	SRA		33947_1#53	CLINICAL	cow	New Zealand	PRJEB21015	2001-2003		11	1981348	486561	36.34	135
ERR5636422	ERS4265577	SAMEA6501127	SRA		33947_1#72	subclinical	cow	New Zealand	PRJEB21015	2001-2003		16	2017457	257704	36.03	138
ERR5636417	ERS4265578	SAMEA6501128	SRA		33947_1#63	subclinical	cow	New Zealand	PRJEB21015	2001-2003		12	1888048	433785	36.3	91
ERR5636237	ERS4265579	SAMEA6501129	SRA		33892_1#236	subclinical	cow	New Zealand	PRJEB21015	2001-2003		21	2021991	399322	36.26	137
ERR5636423	ERS4265580	SAMEA6501130	SRA		33947_1#74	subclinical	cow	New Zealand	PRJEB21015	2001-2003		10	1882254	499189	36.28	129
ERR5636427	ERS4265581	SAMEA6501131	SRA		33947_1#82	CLINICAL	cow	New Zealand	PRJEB21015	2001-2003		18	2025373	399322	36.27	137
ERR5636243	ERS4265582	SAMEA6501132	SRA		33892_1#242	subclinical	cow	New Zealand	PRJEB21015	2001-2003		14	2003681	366803	36.38	-
ERR5636429	ERS4265583	SAMEA6501133	SRA		33947_1#86	subclinical	cow	New Zealand	PRJEB21015	2001-2003		18	1944917	436603	36.26	176
ERR5636245	ERS4265584	SAMEA6501134	SRA		33892_1#244	subclinical	cow	New Zealand	PRJEB21015	2001-2003		18	1958035	1096282	36.35	-
ERR5636251	ERS4265585	SAMEA6501135	SRA		33892_1#250	subclinical	cow	New Zealand	PRJEB21015	2001-2003		15	2019699	474289	36.27	-
ERR5636256	ERS4265586	SAMEA6501136	SRA		33892_1#255	subclinical	cow	New Zealand	PRJEB21015	2001-2003		15	1950186	320740	36.28	-
ERR5636259	ERS4265587	SAMEA6501137	SRA		33892_1#258	subclinical	cow	New Zealand	PRJEB21015	2001-2003		17	1940856	972688	36.3	215
ERR5636267	ERS4265588	SAMEA6501138	SRA		33892_1#266	CLINICAL	cow	New Zealand	PRJEB21015	2018		21	1978806	494464	36.25	-
ERR5636264	ERS4265589	SAMEA6501139	SRA		33892_1#263	CLINICAL	cow	New Zealand	PRJEB21015	2001-2003		11	1965308	505750	36.27	173
ERR5636271	ERS4265590	SAMEA6501140	SRA		33892_1#270	subclinical	cow	New Zealand	PRJEB21015	2018		25	1955005	142454	36.24	170
ERR5636437	ERS4265591	SAMEA6501141	SRA		33947_1#102	CLINICAL	cow	New Zealand	PRJEB21015	2018		15	1982730	236753	36.19	-
ERR5636273	ERS4265592	SAMEA6501142	SRA		33892_1#272	subclinical	cow	New Zealand	PRJEB21015	2018		14	1978556	551019	36.25	184
ERR5636279	ERS4265593	SAMEA6501143	SRA	Ex	33892_1#278	CLINICAL	cow	New Zealand	PRJEB21015	2018		49	2082179	113614	37.6	#N/A
ERR5636284	ERS4265594	SAMEA6501144	SRA		33892_1#283	CLINICAL	cow	New Zealand	PRJEB21015	2018		26	2118810	367328	35.89	-
ERR5636287	ERS4265595	SAMEA6501145	SRA		33892_1#286	subclinical	cow	New Zealand	PRJEB21015	2018		13	1906402	1046007	36.3	642
ERR5636292	ERS4265596	SAMEA6501146	SRA		33892_1#291	subclinical	cow	New Zealand	PRJEB21015	2018		16	1954530	330553	36.22	N18
ERR5636295	ERS4265597	SAMEA6501147	SRA		33892_1#294	CLINICAL	cow	New Zealand	PRJEB21015	2018		14	1971631	525209	36.36	-
ERR5636299	ERS4265598	SAMEA6501148	SRA		33892_1#298	subclinical	cow	New Zealand	PRJEB21015	2018		15	1919512	463285	36.42	-
ERR5636301	ERS4265599	SAMEA6501149	SRA		33892_1#300	CLINICAL	cow	New Zealand	PRJEB21015	2018		17	2047897	538181	36.11	649
ERR5636307	ERS4265600	SAMEA6501150	SRA		33892_1#306	CLINICAL	cow	New Zealand	PRJEB21015	2018		22	1978844	494464	36.25	-
ERR5636309	ERS4265601	SAMEA6501151	SRA		33892_1#308	CLINICAL	cow	New Zealand	PRJEB21015	2018		16	1966215	522216	36.14	-
ERR5636315	ERS4265602	SAMEA6501152	SRA		33892_1#314	CLINICAL	cow	New Zealand	PRJEB21015	2018		16	2048019	538181	36.11	649
ERR5636320	ERS4265603	SAMEA6501153	SRA		33892_1#319	CLINICAL	cow	New Zealand	PRJEB21015	2018		15	1962505	412803	36.3	642
ERR5636323	ERS4265604	SAMEA6501154	SRA		33892_1#322	CLINICAL	cow	New Zealand	PRJEB21015	2018		15	1918923	463285	36.41	-
ERR5636335	ERS4265605	SAMEA6501155	SRA		33892_1#334	subclinical	cow	New Zealand	PRJEB21015	2001-2003		10	1923775	323835	36.45	-
ERR5636328	ERS4265606	SAMEA6501156	SRA		33892_1#327	CLINICAL	cow	New Zealand	PRJEB21015	2018		16	1894258	441728	36.48	-
ERR5636331	ERS4265607	SAMEA6501157	SRA	Ex	33892_1#330	CLINICAL	cow	New Zealand	PRJEB21015	2018		55	2197115	90177	37.51	#N/A
ERR5636337	ERS4265608	SAMEA6501158	SRA		33892_1#336	subclinical	cow	New Zealand	PRJEB21015	2001-2003		11	2018316	505595	36.39	184
ERR5636343	ERS4265609	SAMEA6501159	SRA		33892_1#342	subclinical	cow	New Zealand	PRJEB21015	2001-2003		11	1864757	409899	36.3	N12
ERR5636348	ERS4265610	SAMEA6501160	SRA		33892_1#347	subclinical	cow	New Zealand	PRJEB21015	2001-2003		12	1864423	409885	36.3	N12
ERR5636351	ERS4265611	SAMEA6501161	SRA		33892_1#350	subclinical	cow	New Zealand	PRJEB21015	2001-2003		15	1975936	358299	36.2	147
ERR5636356	ERS4265612	SAMEA6501162	SRA		33892_1#355	CLINICAL	cow	New Zealand	PRJEB21015	2001-2003		17	1901346	270923	36.51	128
ERR5636359	ERS4265613	SAMEA6501163	SRA		33892_1#358	subclinical	cow	New Zealand	PRJEB21015	2001-2003		12	1947926	1070740	36.42	-
ERR5636455	ERS4265614	SAMEA6501164	SRA		33947_1#139	CLINICAL	cow	New Zealand	PRJEB21015	2001-2003		10	1841475	465664	36.33	80
ERR5636365	ERS4265615	SAMEA6501165	SRA		33892_1#364	subclinical	cow	New Zealand	PRJEB21015	2001-2003		26	1974838	439529	36.07	128
ERR5636363	ERS4265616	SAMEA6501166	SRA	Ex	33892_1#362	subclinical	cow	New Zealand	PRJEB21015	2001-2003		20	2084183	392830	35.29	#N/A
ERR5636456	ERS4265617	SAMEA6501167	SRA		33947_1#143	CLINICAL	cow	New Zealand	PRJEB21015	2001-2003		17	2062267	263496	36.34	139
ERR5636371	ERS4265618	SAMEA6501168	SRA		33892_1#370	subclinical	cow	New Zealand	PRJEB21015	2001-2003		14	1922925	269358	36.4	-
ERR5636458	ERS4265619	SAMEA6501169	SRA	Ex	33947_1#151	CLINICAL	cow	New Zealand	PRJEB21015	2001-2003		69	4404203	171878	33.75	#N/A
ERR5636373	ERS4265620	SAMEA6501170	SRA		33892_1#372	subclinical	cow	New Zealand	PRJEB21015	2001-2003		12	1907208	482159	36.5	159
ERR5636379	ERS4265621	SAMEA6501171	SRA		33892_1#378	subclinical	cow	New Zealand	PRJEB21015	2001-2003		11	1919487	345900	36.38	119
ERR5636384	ERS4265622	SAMEA6501172	SRA		33892_1#383	subclinical	cow	New Zealand	PRJEB21015	2001-2003		18	2058529	241152	36.14	210
ERR5636461	ERS4265626	SAMEA6501176	SRA		33947_1#163	subclinical	cow	New Zealand	PRJEB21015	2001-2003		7	1927843	489126	36.37	-
ERR5636462	ERS4265627	SAMEA6501177	SRA		33947_1#166	CLINICAL	cow	New Zealand	PRJEB21015	2001-2003		12	1982917	358443	36.41	-
ERR5636050	ERS4265628	SAMEA6501178	SRA		33892_1#16	subclinical	cow	New Zealand	PRJEB21015	2001-2003		13	1890162	325020	36.39	86
ERR5636465	ERS4265629	SAMEA6501179	SRA		33947_1#178	CLINICAL	cow	New Zealand	PRJEB21015	2001-2003		8	1886050	502832	36.34	145
ERR5636464	ERS4265630	SAMEA6501180	SRA		33947_1#174	CLINICAL	cow	New Zealand	PRJEB21015	2001-2003		11	1915431	327575	36.44	119
ERR5636052	ERS4265631	SAMEA6501181	SRA	Ex	33892_1#18	CLINICAL	cow	New Zealand	PRJEB21015	2018		1143	2424174	3028	36	#N/A
ERR5636056	ERS4265632	SAMEA6501182	SRA		33892_1#24	subclinical	cow	New Zealand	PRJEB21015	2018		14	1948824	463797	36.28	184
ERR5636058	ERS4265633	SAMEA6501183	SRA		33892_1#26	subclinical	cow	New Zealand	PRJEB21015	2018		14	1970323	423803	36.17	N18
ERR5636062	ERS4265634	SAMEA6501184	SRA		33892_1#32	subclinical	cow	New Zealand	PRJEB21015	2018		23	1948593	440878	36.34	150
ERR5636064	ERS4265635	SAMEA6501185	SRA	Ex	33892_1#34	CLINICAL	cow	New Zealand	PRJEB21015	2018		17	2095358	479901	35.37	#N/A
ERR5636068	ERS4265636	SAMEA6501186	SRA	Ex	33892_1#40	CLINICAL	cow	New Zealand	PRJEB21015	2018		10	2015409	1035769	37.31	#N/A
ERR5636469	ERS4265637	SAMEA6501187	SRA		33947_1#196	CLINICAL	cow	New Zealand	PRJEB21015	2018		12	1903099	398447	36.31	142
ERR5636478	ERS4265638	SAMEA6501188	SRA		33947_1#231	CLINICAL	cow	New Zealand	PRJEB21015	2018		13	1943144	340498	36.33	-
ERR5636077	ERS4265639	SAMEA6501189	SRA		33892_1#52	subclinical	cow	New Zealand	PRJEB21015	2018		16	1965894	267939	36.47	-
ERR5636079	ERS4265640	SAMEA6501190	SRA		33892_1#54	CLINICAL	cow	New Zealand	PRJEB21015	2018		12	1879301	943279	36.41	671
ERR5636071	ERS4265641	SAMEA6501191	SRA		33892_1#44	CLINICAL	cow	New Zealand	PRJEB21015	2018		10	1817213	479409	36.41	233
ERR5636083	ERS4265642	SAMEA6501192	SRA	Ex	33892_1#60	CLINICAL	cow	New Zealand	PRJEB21015	2018		19	2139055	314928	35.15	#N/A
ERR5636084	ERS4265643	SAMEA6501193	SRA		33892_1#61	CLINICAL	cow	New Zealand	PRJEB21015	2018		12	1934708	481001	36.46	-
ERR5636088	ERS4265644	SAMEA6501194	SRA		33892_1#67	CLINICAL	cow	New Zealand	PRJEB21015	2018		16	2094710	477136	36.26	-
ERR5636073	ERS4265645	SAMEA6501195	SRA	Ex	33892_1#46	CLINICAL	cow	New Zealand	PRJEB21015	2018		17	2058194	482095	35.39	#N/A
ERR5636479	ERS4265646	SAMEA6501196	SRA		33947_1#232	CLINICAL	cow	New Zealand	PRJEB21015	2018		10	1925239	329107	36.31	-
ERR5636097	ERS4265647	SAMEA6501197	SRA		33892_1#79	CLINICAL	cow	New Zealand	PRJEB21015	2018		17	2002904	377737	36.19	-
ERR5636090	ERS4265648	SAMEA6501198	SRA		33892_1#69	CLINICAL	cow	New Zealand	PRJEB21015	2018		18	1995465	305046	36.25	-
ERR5636099	ERS4265649	SAMEA6501199	SRA		33892_1#81	CLINICAL	cow	New Zealand	PRJEB21015	2018		20	1883496	156711	36.32	-
ERR5636094	ERS4265650	SAMEA6501200	SRA		33892_1#75	CLINICAL	cow	New Zealand	PRJEB21015	2018		13	1889987	325020	36.39	86
ERR5636103	ERS4265651	SAMEA6501201	SRA		33892_1#87	CLINICAL	cow	New Zealand	PRJEB21015	2018		14	1988192	529627	36.16	-
ERR5636106	ERS4265652	SAMEA6501202	SRA		33892_1#90	CLINICAL	cow	New Zealand	PRJEB21015	2018		9	1876228	399174	36.4	-
ERR5636110	ERS4265653	SAMEA6501203	SRA		33892_1#96	CLINICAL	cow	New Zealand	PRJEB21015	2018		11	1955944	539414	36.34	-
ERR5385668	ERS4201251	SAMEA6435057	SRA		33431_2#240	#N/A	cow or environment, recovered from bulk tank milk	New Zealand	PRJEB21015	#N/A		17	1939771	352073	36.34	162
ERR5385670	ERS4201253	SAMEA6435059	SRA		33431_2#242	#N/A	cow or environment, recovered from bulk tank milk	New Zealand	PRJEB21015	#N/A		12	1933771	1047255	36.32	-
ERR5385837	ERS4201254	SAMEA6435060	SRA	Ex	33431_3#114	#N/A	cow or environment, recovered from bulk tank milk	New Zealand	PRJEB21015	#N/A		80	2890140	145277	35.38	#N/A
ERR5385842	ERS4201255	SAMEA6435061	SRA	Ex	33431_3#119	#N/A	cow or environment, recovered from bulk tank milk	New Zealand	PRJEB21015	#N/A		75	2893810	145277	35.39	#N/A
ERR5385673	ERS4201256	SAMEA6435062	SRA	Ex	33431_2#247	#N/A	cow or environment, recovered from bulk tank milk	New Zealand	PRJEB21015	#N/A		12	2953850	1886790	68.63	#N/A
ERR5385675	ERS4201257	SAMEA6435063	SRA		33431_2#250	#N/A	cow or environment, recovered from bulk tank milk	New Zealand	PRJEB21015	#N/A		17	1963296	198392	36.22	-
ERR5385672	ERS4201258	SAMEA6435064	SRA		33431_2#245	#N/A	cow or environment, recovered from bulk tank milk	New Zealand	PRJEB21015	#N/A		14	1980148	422173	36.35	-
ERR5385845	ERS4201259	SAMEA6435065	SRA		33431_3#122	#N/A	cow or environment, recovered from bulk tank milk	New Zealand	PRJEB21015	#N/A		10	2025850	566257	36.19	-
ERR5385683	ERS4201260	SAMEA6435066	SRA		33431_2#262	#N/A	cow or environment, recovered from bulk tank milk	New Zealand	PRJEB21015	#N/A		11	1905886	322098	36.41	-
ERR5385677	ERS4201261	SAMEA6435067	SRA		33431_2#253	#N/A	cow or environment, recovered from bulk tank milk	New Zealand	PRJEB21015	#N/A		20	2063915	535272	36.28	-
ERR5385685	ERS4201262	SAMEA6435068	SRA		33431_2#265	#N/A	cow or environment, recovered from bulk tank milk	New Zealand	PRJEB21015	#N/A		10	1880687	491091	36.36	753
ERR5385681	ERS4201263	SAMEA6435069	SRA		33431_2#259	#N/A	cow or environment, recovered from bulk tank milk	New Zealand	PRJEB21015	#N/A		17	1987990	196049	36.11	738
ERR5385688	ERS4201264	SAMEA6435070	SRA	Ex	33431_2#269	#N/A	cow or environment, recovered from bulk tank milk	New Zealand	PRJEB21015	#N/A		365	2152620	25955	36.04	#N/A
ERR5385679	ERS4201265	SAMEA6435071	SRA	Ex	33431_2#256	#N/A	cow or environment, recovered from bulk tank milk	New Zealand	PRJEB21015	#N/A		148	4784806	85792	42.51	#N/A
ERR5385692	ERS4201266	SAMEA6435072	SRA	Ex	33431_2#275	#N/A	cow or environment, recovered from bulk tank milk	New Zealand	PRJEB21015	#N/A		42	3866066	326469	35.9	#N/A
ERR5385698	ERS4201267	SAMEA6435073	SRA		33431_2#284	#N/A	cow or environment, recovered from bulk tank milk	New Zealand	PRJEB21015	#N/A		8	1960356	521462	36.3	-
ERR5385694	ERS4201268	SAMEA6435074	SRA		33431_2#278	#N/A	cow or environment, recovered from bulk tank milk	New Zealand	PRJEB21015	#N/A		24	2107908	183003	36.31	-
ERR5385690	ERS4201269	SAMEA6435075	SRA		33431_2#272	#N/A	cow or environment, recovered from bulk tank milk	New Zealand	PRJEB21015	#N/A		9	1949766	1066209	36.24	-
ERR5385700	ERS4201270	SAMEA6435076	SRA		33431_2#288	#N/A	cow or environment, recovered from bulk tank milk	New Zealand	PRJEB21015	#N/A		12	1872624	240996	36.45	-
ERR5385702	ERS4201271	SAMEA6435077	SRA		33431_2#290	#N/A	cow or environment, recovered from bulk tank milk	New Zealand	PRJEB21015	#N/A		15	1866519	443975	36.39	N2
ERR5385704	ERS4201272	SAMEA6435078	SRA		33431_2#293	#N/A	cow or environment, recovered from bulk tank milk	New Zealand	PRJEB21015	#N/A		14	1866848	443975	36.39	N2
ERR5385696	ERS4201273	SAMEA6435079	SRA	Ex	33431_2#281	#N/A	cow or environment, recovered from bulk tank milk	New Zealand	PRJEB21015	#N/A		479	2591124	29957	36.21	#N/A
ERR5385706	ERS4201274	SAMEA6435080	SRA		33431_2#296	#N/A	cow or environment, recovered from bulk tank milk	New Zealand	PRJEB21015	#N/A		12	1865720	393050	36.3	N13
ERR5385710	ERS4201275	SAMEA6435081	SRA		33431_2#302	#N/A	cow or environment, recovered from bulk tank milk	New Zealand	PRJEB21015	#N/A		14	1861285	407783	36.35	730
ERR5385713	ERS4201276	SAMEA6435082	SRA		33431_2#307	#N/A	cow or environment, recovered from bulk tank milk	New Zealand	PRJEB21015	#N/A		14	1902067	475364	36.32	N17
ERR5385717	ERS4201277	SAMEA6435083	SRA	Ex	33431_2#313	#N/A	cow or environment, recovered from bulk tank milk	New Zealand	PRJEB21015	#N/A		403	2173909	13367	36.29	#N/A
ERR5385712	ERS4201278	SAMEA6435084	SRA		33431_2#305	#N/A	cow or environment, recovered from bulk tank milk	New Zealand	PRJEB21015	#N/A		12	1848342	475421	36.37	N17
ERR5385708	ERS4201279	SAMEA6435085	SRA		33431_2#299	#N/A	cow or environment, recovered from bulk tank milk	New Zealand	PRJEB21015	#N/A		12	1866047	393050	36.31	N13
ERR5385715	ERS4201280	SAMEA6435086	SRA		33431_2#310	#N/A	cow or environment, recovered from bulk tank milk	New Zealand	PRJEB21015	#N/A		14	1902064	475364	36.32	N17
ERR5385719	ERS4201281	SAMEA6435087	SRA		33431_2#316	#N/A	cow or environment, recovered from bulk tank milk	New Zealand	PRJEB21015	#N/A		9	1874875	505005	36.38	642
ERR5385723	ERS4201282	SAMEA6435088	SRA		33431_2#322	#N/A	cow or environment, recovered from bulk tank milk	New Zealand	PRJEB21015	#N/A		10	1927157	1093246	36.56	N15
ERR5385721	ERS4201283	SAMEA6435089	SRA		33431_2#319	#N/A	cow or environment, recovered from bulk tank milk	New Zealand	PRJEB21015	#N/A		10	1927157	1093246	36.56	N15
ERR5385726	ERS4201285	SAMEA6435091	SRA		33431_2#325	#N/A	cow or environment, recovered from bulk tank milk	New Zealand	PRJEB21015	#N/A		12	1821179	407978	36.46	738
ERR5385535	ERS4201294	SAMEA6435100	SRA		33431_2#51	#N/A	cow or environment, recovered from bulk tank milk	New Zealand	PRJEB21015	#N/A		13	1918789	1013219	36.34	285
ERR5385539	ERS4201298	SAMEA6435104	SRA		33431_2#57	#N/A	cow or environment, recovered from bulk tank milk	New Zealand	PRJEB21015	#N/A		15	1918433	275612	36.34	285
ERR5385542	ERS4201299	SAMEA6435105	SRA		33431_2#61	#N/A	cow or environment, recovered from bulk tank milk	New Zealand	PRJEB21015	#N/A		15	1918317	443375	36.34	285
ERR5385538	ERS4201300	SAMEA6435106	SRA		33431_2#55	#N/A	cow or environment, recovered from bulk tank milk	New Zealand	PRJEB21015	#N/A		15	1918629	1013090	36.34	285
ERR5385548	ERS4201301	SAMEA6435107	SRA		33431_2#69	#N/A	cow or environment, recovered from bulk tank milk	New Zealand	PRJEB21015	#N/A		12	1942390	1050269	36.26	N4
ERR5385545	ERS4201302	SAMEA6435108	SRA		33431_2#65	#N/A	cow or environment, recovered from bulk tank milk	New Zealand	PRJEB21015	#N/A		19	1917656	275612	36.33	285
ERR5385551	ERS4201303	SAMEA6435109	SRA		33431_2#74	#N/A	cow or environment, recovered from bulk tank milk	New Zealand	PRJEB21015	#N/A		14	1941942	326001	36.26	N4
ERR5385554	ERS4201304	SAMEA6435110	SRA		33431_2#77	#N/A	cow or environment, recovered from bulk tank milk	New Zealand	PRJEB21015	#N/A		14	1942128	1050269	36.26	N4
ERR5385564	ERS4201305	SAMEA6435111	SRA		33431_2#90	#N/A	cow or environment, recovered from bulk tank milk	New Zealand	PRJEB21015	#N/A		13	1942169	326014	36.26	N4
ERR5385561	ERS4201306	SAMEA6435112	SRA		33431_2#86	#N/A	cow or environment, recovered from bulk tank milk	New Zealand	PRJEB21015	#N/A		14	1941965	326001	36.26	N4
ERR5385557	ERS4201307	SAMEA6435113	SRA		33431_2#81	#N/A	cow or environment, recovered from bulk tank milk	New Zealand	PRJEB21015	#N/A		14	1941995	326001	36.26	N4
ERR5385570	ERS4201308	SAMEA6435114	SRA		33431_2#98	#N/A	cow or environment, recovered from bulk tank milk	New Zealand	PRJEB21015	#N/A		12	1942223	1050269	36.26	N4
ERR5385573	ERS4201309	SAMEA6435115	SRA		33431_2#102	#N/A	cow or environment, recovered from bulk tank milk	New Zealand	PRJEB21015	#N/A		14	1941938	326001	36.26	N4
ERR5385567	ERS4201310	SAMEA6435116	SRA		33431_2#94	#N/A	cow or environment, recovered from bulk tank milk	New Zealand	PRJEB21015	#N/A		14	1941967	326001	36.26	N4
ERR5385576	ERS4201311	SAMEA6435117	SRA		33431_2#106	#N/A	cow or environment, recovered from bulk tank milk	New Zealand	PRJEB21015	#N/A		15	1941836	326001	36.26	N4
ERR5385579	ERS4201312	SAMEA6435118	SRA		33431_2#110	#N/A	cow or environment, recovered from bulk tank milk	New Zealand	PRJEB21015	#N/A		14	1871213	387551	36.29	668
ERR5385589	ERS4201313	SAMEA6435119	SRA	Ex	33431_2#123	#N/A	cow or environment, recovered from bulk tank milk	New Zealand	PRJEB21015	#N/A		13	2006601	325357	35.48	#N/A
ERR5385586	ERS4201314	SAMEA6435120	SRA	Ex	33431_2#119	#N/A	cow or environment, recovered from bulk tank milk	New Zealand	PRJEB21015	#N/A		14	2006081	325357	35.48	#N/A
ERR5385583	ERS4201315	SAMEA6435121	SRA	Ex	33431_2#115	#N/A	cow or environment, recovered from bulk tank milk	New Zealand	PRJEB21015	#N/A		14	2005654	325357	35.48	#N/A
ERR5385592	ERS4201317	SAMEA6435123	SRA		33431_2#127	#N/A	cow or environment, recovered from bulk tank milk	New Zealand	PRJEB21015	#N/A		6	1812057	1002062	36.42	738
ERR5385595	ERS4201318	SAMEA6435124	SRA	Ex	33431_2#131	#N/A	cow or environment, recovered from bulk tank milk	New Zealand	PRJEB21015	#N/A		13	2005251	284965	35.25	#N/A
ERR5385858	ERS4201319	SAMEA6435125	SRA		33431_3#135	#N/A	cow or environment, recovered from bulk tank milk	New Zealand	PRJEB21015	#N/A		11	1865310	487693	36.56	741
ERR5385850	ERS4201320	SAMEA6435126	SRA		33431_3#127	#N/A	cow or environment, recovered from bulk tank milk	New Zealand	PRJEB21015	#N/A		11	1862986	487692	36.55	741
ERR5385853	ERS4201321	SAMEA6435127	SRA		33431_3#130	#N/A	cow or environment, recovered from bulk tank milk	New Zealand	PRJEB21015	#N/A		10	1838667	484791	36.63	741
ERR5385863	ERS4201322	SAMEA6435128	SRA		33431_3#140	#N/A	cow or environment, recovered from bulk tank milk	New Zealand	PRJEB21015	#N/A		11	1865438	487693	36.56	741
ERR5385598	ERS4201323	SAMEA6435129	SRA		33431_2#135	#N/A	cow or environment, recovered from bulk tank milk	New Zealand	PRJEB21015	#N/A		13	1865333	487693	36.56	741
ERR5385602	ERS4201324	SAMEA6435130	SRA		33431_2#141	#N/A	cow or environment, recovered from bulk tank milk	New Zealand	PRJEB21015	#N/A		11	1865341	487693	36.56	741
ERR5385605	ERS4201325	SAMEA6435131	SRA		33431_2#145	#N/A	cow or environment, recovered from bulk tank milk	New Zealand	PRJEB21015	#N/A		11	1865425	487693	36.56	741
ERR5385614	ERS4201326	SAMEA6435132	SRA		33431_2#157	#N/A	cow or environment, recovered from bulk tank milk	New Zealand	PRJEB21015	#N/A		19	2007101	192217	36.12	738
ERR5385599	ERS4201327	SAMEA6435133	SRA		33431_2#138	#N/A	cow or environment, recovered from bulk tank milk	New Zealand	PRJEB21015	#N/A		11	1864617	487693	36.56	741
ERR5385618	ERS4201328	SAMEA6435134	SRA		33431_2#163	#N/A	cow or environment, recovered from bulk tank milk	New Zealand	PRJEB21015	#N/A		9	1848964	319374	36.46	N5
ERR5385611	ERS4201329	SAMEA6435135	SRA		33431_2#153	#N/A	cow or environment, recovered from bulk tank milk	New Zealand	PRJEB21015	#N/A		11	1864845	487012	36.56	741
ERR5385867	ERS4201330	SAMEA6435136	SRA		33431_3#144	#N/A	cow or environment, recovered from bulk tank milk	New Zealand	PRJEB21015	#N/A		19	1968497	267579	36.48	650
ERR5385616	ERS4201331	SAMEA6435137	SRA		33431_2#160	#N/A	cow or environment, recovered from bulk tank milk	New Zealand	PRJEB21015	#N/A		10	1849245	319374	36.46	N5
ERR5385622	ERS4201332	SAMEA6435138	SRA		33431_2#169	#N/A	cow or environment, recovered from bulk tank milk	New Zealand	PRJEB21015	#N/A		16	2006705	256194	36.12	738
ERR5385608	ERS4201333	SAMEA6435139	SRA		33431_2#149	#N/A	cow or environment, recovered from bulk tank milk	New Zealand	PRJEB21015	#N/A		11	1861948	487693	36.57	741
ERR5385620	ERS4201334	SAMEA6435140	SRA		33431_2#166	#N/A	cow or environment, recovered from bulk tank milk	New Zealand	PRJEB21015	#N/A		17	1946331	287328	36.44	650
ERR5385626	ERS4201335	SAMEA6435141	SRA		33431_2#175	#N/A	cow or environment, recovered from bulk tank milk	New Zealand	PRJEB21015	#N/A		10	1849043	319374	36.46	N5
ERR5385630	ERS4201336	SAMEA6435142	SRA		33431_2#181	#N/A	cow or environment, recovered from bulk tank milk	New Zealand	PRJEB21015	#N/A		13	1894331	478423	36.46	N6
ERR5385624	ERS4201337	SAMEA6435143	SRA		33431_2#172	#N/A	cow or environment, recovered from bulk tank milk	New Zealand	PRJEB21015	#N/A		19	2007141	192217	36.12	738
ERR5385637	ERS4201338	SAMEA6435144	SRA		33431_2#192	#N/A	cow or environment, recovered from bulk tank milk	New Zealand	PRJEB21015	#N/A		13	1894532	478423	36.46	N6
ERR5385639	ERS4201339	SAMEA6435145	SRA		33431_2#194	#N/A	cow or environment, recovered from bulk tank milk	New Zealand	PRJEB21015	#N/A		13	1893948	478423	36.46	N6
ERR5385628	ERS4201340	SAMEA6435146	SRA	Ex	33431_2#178	#N/A	cow or environment, recovered from bulk tank milk	New Zealand	PRJEB21015	#N/A		17	2086003	1135469	35.36	#N/A
ERR5385635	ERS4201341	SAMEA6435147	SRA		33431_2#188	#N/A	cow or environment, recovered from bulk tank milk	New Zealand	PRJEB21015	#N/A		14	2008320	430307	36.2	N18
ERR5385641	ERS4201342	SAMEA6435148	SRA		33431_2#197	#N/A	cow or environment, recovered from bulk tank milk	New Zealand	PRJEB21015	#N/A		13	1894016	478423	36.46	N6
ERR5385633	ERS4201343	SAMEA6435149	SRA		33431_2#185	#N/A	cow or environment, recovered from bulk tank milk	New Zealand	PRJEB21015	#N/A		8	1865105	537850	36.46	-
ERR5385643	ERS4201344	SAMEA6435150	SRA		33431_2#200	#N/A	cow or environment, recovered from bulk tank milk	New Zealand	PRJEB21015	#N/A		15	2008196	430307	36.2	N18
ERR5385648	ERS4201345	SAMEA6435151	SRA		33431_2#208	#N/A	cow or environment, recovered from bulk tank milk	New Zealand	PRJEB21015	#N/A		15	2008199	430307	36.2	N18
ERR5385654	ERS4201346	SAMEA6435152	SRA		33431_2#217	#N/A	cow or environment, recovered from bulk tank milk	New Zealand	PRJEB21015	#N/A		9	1913844	359607	36.48	867
ERR5385650	ERS4201347	SAMEA6435153	SRA		33431_2#211	#N/A	cow or environment, recovered from bulk tank milk	New Zealand	PRJEB21015	#N/A		9	1913950	359594	36.48	867
ERR5385646	ERS4201348	SAMEA6435154	SRA		33431_2#205	#N/A	cow or environment, recovered from bulk tank milk	New Zealand	PRJEB21015	#N/A		11	1813003	247621	36.43	-
ERR5385652	ERS4201349	SAMEA6435155	SRA		33431_2#214	#N/A	cow or environment, recovered from bulk tank milk	New Zealand	PRJEB21015	#N/A		9	1913963	359607	36.48	867
ERR5385645	ERS4201350	SAMEA6435156	SRA		33431_2#203	#N/A	cow or environment, recovered from bulk tank milk	New Zealand	PRJEB21015	#N/A		12	1890478	478423	36.47	N6
ERR5385655	ERS4201351	SAMEA6435157	SRA		33431_2#220	#N/A	cow or environment, recovered from bulk tank milk	New Zealand	PRJEB21015	#N/A		9	1913844	359607	36.48	867
ERR5385657	ERS4201352	SAMEA6435158	SRA		33431_2#223	#N/A	cow or environment, recovered from bulk tank milk	New Zealand	PRJEB21015	#N/A		9	1913844	359607	36.48	867
ERR5385659	ERS4201353	SAMEA6435159	SRA		33431_2#226	#N/A	cow or environment, recovered from bulk tank milk	New Zealand	PRJEB21015	#N/A		9	1913844	359607	36.48	867
ERR5385661	ERS4201354	SAMEA6435160	SRA		33431_2#229	#N/A	cow or environment, recovered from bulk tank milk	New Zealand	PRJEB21015	#N/A		9	1913844	359607	36.48	867
ERR5385665	ERS4201355	SAMEA6435161	SRA		33431_2#235	#N/A	cow or environment, recovered from bulk tank milk	New Zealand	PRJEB21015	#N/A		28	2095956	235782	36.1	-
ERR5385667	ERS4201356	SAMEA6435162	SRA		33431_2#239	#N/A	cow or environment, recovered from bulk tank milk	New Zealand	PRJEB21015	#N/A		9	1913844	359607	36.48	867
ERR5385663	ERS4201357	SAMEA6435163	SRA		33431_2#232	#N/A	cow or environment, recovered from bulk tank milk	New Zealand	PRJEB21015	#N/A		25	2096544	235783	36.09	-
ERR5385671	ERS4201358	SAMEA6435164	SRA		33431_2#244	#N/A	cow or environment, recovered from bulk tank milk	New Zealand	PRJEB21015	#N/A		14	1866854	443975	36.39	N2
ERR5385874	ERS4201359	SAMEA6435165	SRA		33431_3#151	#N/A	cow or environment, recovered from bulk tank milk	New Zealand	PRJEB21015	#N/A		14	1866848	443975	36.39	N2
ERR5385669	ERS4201360	SAMEA6435166	SRA		33431_2#241	#N/A	cow or environment, recovered from bulk tank milk	New Zealand	PRJEB21015	#N/A		15	1866528	443975	36.39	N2
ERR5385871	ERS4201361	SAMEA6435167	SRA		33431_3#148	#N/A	cow or environment, recovered from bulk tank milk	New Zealand	PRJEB21015	#N/A		14	1867218	443975	36.39	N2
ERR5636042	ERS4265623	SAMEA6501173	SRA		33892_1#5	subclinical	cow	New Zealand	PRJEB21015	2001-2003		24	1971720	394199	36.44	-
ERR5636040	ERS4265624	SAMEA6501174	SRA		33892_1#3	subclinical	cow	New Zealand	PRJEB21015	2001-2003		13	1932850	532057	36.24	131
ERR5636047	ERS4265625	SAMEA6501175	SRA		33892_1#12	subclinical	cow	New Zealand	PRJEB21015	2001-2003		19	1983006	1046135	36.22	137
ERR5385505	ERS4200892	SAMEA6434698	SRA		#N/A	#N/A	#N/A	#N/A	PRJEB21015	#N/A		14	1867486	443975	36.39	N2
ERR5385511	ERS4200894	SAMEA6434700	SRA		#N/A	#N/A	#N/A	#N/A	PRJEB21015	#N/A		14	1866848	443975	36.39	N2
ERR5385517	ERS4200895	SAMEA6434701	SRA		#N/A	#N/A	#N/A	#N/A	PRJEB21015	#N/A		15	1867314	443975	36.39	N2
ERR5385514	ERS4200897	SAMEA6434703	SRA		#N/A	#N/A	#N/A	#N/A	PRJEB21015	#N/A		8	1818769	487487	36.45	743
ERR5385508	ERS4200898	SAMEA6434704	SRA		#N/A	#N/A	#N/A	#N/A	PRJEB21015	#N/A		14	1866848	443975	36.39	N2
ERR5385521	ERS4200899	SAMEA6434705	SRA		#N/A	#N/A	#N/A	#N/A	PRJEB21015	#N/A		16	1924967	344102	36.28	N3
ERR5385518	ERS4200900	SAMEA6434706	SRA		#N/A	#N/A	#N/A	#N/A	PRJEB21015	#N/A		17	1925420	344102	36.28	N3
ERR5385524	ERS4200901	SAMEA6434707	SRA		#N/A	#N/A	#N/A	#N/A	PRJEB21015	#N/A		16	1924116	344102	36.27	N3
ERR5385527	ERS4200904	SAMEA6434710	SRA		#N/A	#N/A	#N/A	#N/A	PRJEB21015	#N/A		16	1923831	343982	36.27	N3
ERR5385498	ERS4201284	SAMEA6435090	SRA		33431_2#2	#N/A	cow or environment, recovered from bulk tank milk	New Zealand	PRJEB21015	#N/A		12	1820662	407978	36.46	738
ERR5385507	ERS4201286	SAMEA6435092	SRA		33431_2#14	#N/A	cow or environment, recovered from bulk tank milk	New Zealand	PRJEB21015	#N/A		10	1883539	974650	36.32	184
ERR5385501	ERS4201287	SAMEA6435093	SRA		33431_2#6	#N/A	cow or environment, recovered from bulk tank milk	New Zealand	PRJEB21015	#N/A		13	1895238	260094	36.28	N11
ERR5385513	ERS4201288	SAMEA6435094	SRA		33431_2#22	#N/A	cow or environment, recovered from bulk tank milk	New Zealand	PRJEB21015	#N/A		17	1953461	247882	36.15	146
ERR5385504	ERS4201289	SAMEA6435095	SRA		33431_2#11	#N/A	cow or environment, recovered from bulk tank milk	New Zealand	PRJEB21015	#N/A		15	1894344	231464	36.27	N11
ERR5385510	ERS4201290	SAMEA6435096	SRA		33431_2#18	#N/A	cow or environment, recovered from bulk tank milk	New Zealand	PRJEB21015	#N/A		10	1883381	495318	36.32	184
ERR5385526	ERS4201291	SAMEA6435097	SRA		33431_2#39	#N/A	cow or environment, recovered from bulk tank milk	New Zealand	PRJEB21015	#N/A		16	1918615	443534	36.34	285
ERR5385520	ERS4201292	SAMEA6435098	SRA		33431_2#31	#N/A	cow or environment, recovered from bulk tank milk	New Zealand	PRJEB21015	#N/A		15	1918415	443352	36.34	285
ERR5385523	ERS4201293	SAMEA6435099	SRA		33431_2#35	#N/A	cow or environment, recovered from bulk tank milk	New Zealand	PRJEB21015	#N/A		16	1918330	443362	36.34	285
ERR5385516	ERS4201295	SAMEA6435101	SRA		33431_2#26	#N/A	cow or environment, recovered from bulk tank milk	New Zealand	PRJEB21015	#N/A		17	1953482	247996	36.15	146
ERR5385532	ERS4201296	SAMEA6435102	SRA		33431_2#47	#N/A	cow or environment, recovered from bulk tank milk	New Zealand	PRJEB21015	#N/A		18	1918875	275612	36.34	285
ERR5385529	ERS4201297	SAMEA6435103	SRA		33431_2#43	#N/A	cow or environment, recovered from bulk tank milk	New Zealand	PRJEB21015	#N/A		16	1918020	443231	36.33	285
		SAMN45088892	Contigs		233	clinical mastitis	milk-cow	New Zealand	PRJNA1191801	2003						119
		SAMN01919000	unfind	Ex	Strain ATCC BAA-854. Duplication of strain 0140J. See: https://www.ncbi.nlm.nih.gov/biosample/?term=SAMN01919000											/
		SAMN01176139	unfind	Ex	Strain DSM 20569. Duplication of strain NCTC3858, also named as ATCC 19436											/
		SAMEA1945863	unfind	Ex	SRA accession number could not found in NCBI and no information could be found in EBI											/
		SAMN01916115	unfind	Ex	Strain ATCC 27958 or strian NADC C-1, could not find the genome											/
* The phenotype "cow or environment, recovered from bulk tank milk" indicates sampls that were cultured from bult tank milk. Bulk tank milk samples were culterd on selective media and strains with a high MIC for one or more antimicrobials were selected for sequencing. The exact source of these isolates is therefore not known.
