# Supplementary material for: Discovery of glycerol phosphate and an immunogenic glycan motif in rhamnose-rich polysaccharides of Streptococcus uberis
Source: Vet Res. 2025 Jul 7;56:139. doi: 10.1186/s13567-025-01574-0 (PMC12235971; doi:10.1186/s13567-025-01574-0)
Supplement: Supplementary file 8 — Additional file 8. Data for Figure 4, Additional file 7B and Figure 5. Data for Figures 4A and B, Additional file 7B and Figure 5. [file 13567_2025_1574_MOESM8_ESM.xlsx]

## Sheet: Figure 4
Additional file 8: Data for Figure 4
	Figure 4A
	ΔGMFI		Serotype k serum			Normal rabbit serum
			inocul. #1	inocul. #2	inocul. #3	inocul. #1	inocul. #2	inocul. #3
	S. aureus	Newman	1.55	1.94	1.24	159.52	116.34	109.13
	S. mutans	Xc WT	1391	782.1	535.38	6.4	11.3	12.68
		Xc ΔsccN	12634.4	15608.6	12326.3	22.1	14.6	14.5
	S. uberis	bma	555.58	505.5	385.3	16.28	13.8	15.7
		FSL	1214.5	1256.5	1098.4	3.3	2.2	1.9
		0140J	2040.5	2481.09	2314.9	5.2	3.89	4.2
		233	5760.1	5915.5	5869.4	9.5	5	6.6
		EF20	4223.44	2846.48	5359.6	7.04	3.68	5.5
		C6344	2610.7	3358.5	3777.6	247.7	257.5	242.6
		C5388	45.02	67.66	60.7	5.02	4.46	4.3
		C9359	62.86	53.3	65.19	4.46	9.6	8.09
	Figure 4B
	ΔGMFI		S. aureus			S. mutans						S. uberis
	bacteria concentration for depletion (× 105 CFU/μL)		Newman			Xc WT			Xc ΔsccN			bma			FSL			0140J			233			EF20			C6344			C5388			C9359
			inocul. #1	inocul. #2	inocul. #3	inocul. #1	inocul. #2	inocul. #3	inocul. #1	inocul. #2	inocul. #3	inocul. #1	inocul. #2	inocul. #3	inocul. #1	inocul. #2	inocul. #3	inocul. #1	inocul. #2	inocul. #3	inocul. #1	inocul. #2	inocul. #3	inocul. #1	inocul. #2	inocul. #3	inocul. #1	inocul. #2	inocul. #3	inocul. #1	inocul. #2	inocul. #3	inocul. #1	inocul. #2	inocul. #3
	deplete using	0	16057	14908	14956	16057	14908	14956	16057	14908	14956	16057	14908	14956	16057	14908	14956	16057	14908	14956	16057	14908	14956	16057	14908	14956	16057	14908	14956	16057	14908	14956	16057	14908	14956
	deplete using	1	15887	14993	15152	14917	12894	14016	694	4741	2130	14993	14822	15079	15138	15532	15474	14189	14272	14121	11726	10883	11876	15052	13823	14472	14384	13282	13706	15764	15602	15331	16306	16120	15588
	deplete using	2	16787	14675	15814	15039	11766	12484	503	1901	1272	14615	14196	14240	15366	14456	13882	13888	13474	11839	10063	7118	7615	15721	12913	12938	14819	12221	11341	16495	15319	14496	16753	15616	15139
	deplete using	4	16312	13879	15686	13134	11108	12099	210	1445	518	14684	13905	14251	14160	13825	14300	11731	10331	10032	4625	4720	5406	13433	12133	11788	12713	9822	8369	15727	13945	15206	15940	13905	15593
	deplete using	8	16102	14594	15334	11195	8671	9298	155	425	200	13669	12665	12824	12876	11115	13444	10146	7024	5952	2684	2027	2136	13547	9411	9237	10517	6431	4602	15506	14757	14974	15748	15327	15173
	deplete using	16	15688	14674	15124	9058	7887	7294	72	123	244	12093	10738	11924	11941	6578	13362	7404	3200	3365	1127	650	1185	12260	6805	6222	7368	3367	1792	15573	15122	14479	15870	15314	15223
	deplete using	32	15746	14512	15056	6571	3301	3406	50	108	55	8361	9206	8412	10038	5998	12422	5205	1599	2057	870	406	868	10408	4143	4733	4455	1537	1093	15499	14722	13563	15817	15430	12965

## Sheet: Additional file 7B
Additional file 8: Data for Additional file 7B
	Additional file 7B
	ΔGMFI		S. aureus			S. mutans						S. uberis
	Bacteria concentration for depletion (× 105 CFU/μL)		Newman			Xc WT			Xc ΔsccN			bma			FSL			0140J			233			EF20			C6344			C5388			C9359
			inocul. #1	inocul. #2	inocul. #3	inocul. #1	inocul. #2	inocul. #3	inocul. #1	inocul. #2	inocul. #3	inocul. #1	inocul. #2	inocul. #3	inocul. #1	inocul. #2	inocul. #3	inocul. #1	inocul. #2	inocul. #3	inocul. #1	inocul. #2	inocul. #3	inocul. #1	inocul. #2	inocul. #3	inocul. #1	inocul. #2	inocul. #3	inocul. #1	inocul. #2	inocul. #3	inocul. #1	inocul. #2	inocul. #3
	deplete using	0	9636.65	9046.92	9069.03	9636.65	9046.92	9069.03	9636.65	9046.92	9069.03	9636.65	9046.92	9069.03	9636.65	9046.92	9069.03	9636.65	9046.92	9069.03	9636.65	9046.92	9069.03	9636.65	9046.92	9069.03	9636.65	9046.92	9069.03	9636.65	9046.92	9069.03	9636.65	9046.92	9069.03
	deplete using	1.5	9228.86	9097.4	9273.37	9184.06	8688.73	8700.27	3072.81	2333.73	3330.87	9841.33	9102.21	8936.82	9621.55	9250.29	9235.86	8215.35	7641.58	7642.55	7702.86	7131.95	5864.61	9134.07	8452.19	8490.65	6539.36	7489.66	6973.29	9823.63	9337.79	9304.14	10017.4	9659.92	8767.58
	deplete using	4.5	9590.3	9276.25	9371.45	8110.14	7335.81	7429.08	946.84	724.06	1159.65	8599.71	8262.76	8325.26	8628.88	9020.47	8724.31	5126.91	5479.02	4772.26	4377.98	4008.78	3584.73	7754.95	7183.88	7541.58	3031.15	5167.47	4063.59	9445.51	9257.98	9309.91	9746.55	9426.26	9090.67
	deplete using	13.5	9738.21	9313.75	9606.07	6629.98	5529.02	5551.13	301.03	344.24	359.63	7202.88	7165.61	6795.4	7788.28	7677.16	7829.09	2236.38	2354.88	1792.36	1373.91	971.18	893.3	5600.85	4369.37	4741.49	1249.96	3610.69	1800.06	9291.35	9314.71	9007.97	9542.39	9307.98	8865.66

## Sheet: Figure 5
Additional file 8: Data for Figure 5
	Figure 5A								Figure 5C
	Average ΔGMFI								Average ΔGMFI
	anti-rhamnan IgG			anti-233 RPS IgG					depletion with 233 RPS repeating unit (nmol/μL)
	Pre-Challenge	Post-Challenge		Pre-Challenge	Post-Challenge
	545	359.33		904.67	1143.33				0	0.2	0.65	2
	1467.67	1705		770.33	1406.67				2494.67	2364.67	1582.67	1076.33
	895.33	925.33		399.67	3556.67				658.667	592.333	390.667	276
	322.33	297		739	721.67				1869.33	1858.33	1188	946.667
	3926	3616.33		914.67	1063.67				901	690	615	466.333
	392	378		58.33	1452.67				900	924.667	732.333	802
	426.33	750		368.67	2196.33				1195	1183	809.667	589.667
	1196.67	908.67		264.33	328.33
	332.33	1154.33		524.67	960.67
	Figure 5B								Figure 5D
	Average ΔGMFI								Average ΔGMFI
	anti-uberis whole cell IgG			anti-uberis whole cell IgM					depletion with 233 RPS repeating unit (nmol/μL)
	Pre-Challenge	Post-Challenge		Pre-Challenge	Post-Challenge
	1287.5	5533.83		242.03	373.7				0	0.2	0.65	2
	1254.17	4126.5		217.37	263.37				429.333	139	101.333	108.667
	1223.83	3911.83		290.7	386.7				215.667	115.667	107.667	106.333
	1273.5	4871.17		234.03	312.37				1343.33	174	57.3333	85.6667
	880.6	4360.93		1024.83	2620.5				2934.33	297.333	197	144
	378.6	1297.6		558.5	974.83				1658.67	122	107.333	-34.3333
	358.6	3393.6		548.83	2738.83				840.667	141	138.667	123
	651.6	7042.27		506.83	1004.17
	473.27	2732.93		497.5	1725.83
